# Supplementary material for: Mycobacterium tuberculosis Latent Antigen Rv2029c from the Multistage DNA Vaccine A39 Drives TH1 Responses via TLR-mediated Macrophage Activation
Source: Front Microbiol. 2017 Nov 17;8:2266. doi: 10.3389/fmicb.2017.02266 (PMC5698697; doi:10.3389/fmicb.2017.02266)
Supplement: Supplementary file 2 [file Table2.XLSX]

## Sheet: Sheet1
Proteins identified and quantified in the nuclear fraction of the macrophages infected by rBCG vs rBCG-Rv2029c
Accession	Protein Description	Species	Ratio(115:113)	# Unique Peptides(95%)	P value(117:116)
tr|B1AXW6|B1AXW6_MOUSE	Peroxiredoxin-1 (Fragment) OS=Mus musculus GN=Prdx1 PE=2 SV=1	MOUSE	0.060256	5	2.23e-05
tr|Q3UF30|Q3UF30_MOUSE	Putative uncharacterized protein OS=Mus musculus GN=S100a10 PE=4 SV=1	MOUSE	0.0685488	2	0.0473484
sp|Q9DC61|MPPA_MOUSE	Mitochondrial-processing peptidase subunit alpha OS=Mus musculus GN=Pmpca PE=1 SV=1	MOUSE	0.118032	35	0.0559447
tr|Q5SVY2|Q5SVY2_MOUSE	Peptidyl-prolyl cis-trans isomerase OS=Mus musculus GN=Ppia PE=2 SV=1	MOUSE	0.124738	26	0.00441353
tr|B2RTB0|B2RTB0_MOUSE	MCG17262 OS=Mus musculus GN=Pdap1 PE=2 SV=1	MOUSE	0.131826	10	0.0287267
tr|Q8R5L1|Q8R5L1_MOUSE	Complement component 1 Q subcomponent-binding protein, mitochondrial OS=Mus musculus GN=C1qbp PE=2 SV=1	MOUSE	0.134276	9	0.0411777
tr|Q3TRI2|Q3TRI2_MOUSE	Putative uncharacterized protein OS=Mus musculus GN=Dab2 PE=2 SV=1	MOUSE	0.134276	34	0.443188
sp|P63028|TCTP_MOUSE	Translationally-controlled tumor protein OS=Mus musculus GN=Tpt1 PE=1 SV=1	MOUSE	0.138038	2	0.0411777
sp|Q9WVA4|TAGL2_MOUSE	Transgelin-2 OS=Mus musculus GN=Tagln2 PE=1 SV=4	MOUSE	0.139316	1	0.12306
tr|A2RTT4|A2RTT4_MOUSE	MCG4297 OS=Mus musculus GN=Ube2n PE=2 SV=1	MOUSE	0.144544	13	0.0469019
tr|Q3U4U6|Q3U4U6_MOUSE	Chaperonin containing Tcp1, subunit 3 (Gamma) OS=Mus musculus GN=Cct3 PE=2 SV=1	MOUSE	0.144544	8	0.0556844
tr|Q91ZH2|Q91ZH2_MOUSE	Proliferating cell nuclear antigen OS=Mus musculus GN=Pcna PE=2 SV=1	MOUSE	0.147231	30	0.00436016
tr|Q543N3|Q543N3_MOUSE	LIM and SH3 protein 1, isoform CRA_b OS=Mus musculus GN=Lasp1 PE=2 SV=1	MOUSE	0.148594	1	0.0469019
sp|P10639|THIO_MOUSE	Thioredoxin OS=Mus musculus GN=Txn PE=1 SV=3	MOUSE	0.175388	5	0.00726012
tr|A2A513|A2A513_MOUSE	Keratin, type I cytoskeletal 10 OS=Mus musculus GN=Krt10 PE=3 SV=1	MOUSE	0.180302	10	0.00865914
sp|Q9WTX6|CUL1_MOUSE	Cullin-1 OS=Mus musculus GN=Cul1 PE=1 SV=1	MOUSE	0.183654	6	0.000703559
tr|Q545E6|Q545E6_MOUSE	RNA-binding protein OS=Mus musculus GN=Tsn PE=2 SV=1	MOUSE	0.185353	46	0.0362497
sp|O70251|EF1B_MOUSE	Elongation factor 1-beta OS=Mus musculus GN=Eef1b PE=1 SV=5	MOUSE	0.194089	1	0.00688562
sp|Q9CQ92|FIS1_MOUSE	Mitochondrial fission 1 protein OS=Mus musculus GN=Fis1 PE=1 SV=1	MOUSE	0.203236	30	0.167189
sp|Q9JLV5|CUL3_MOUSE	Cullin-3 OS=Mus musculus GN=Cul3 PE=1 SV=1	MOUSE	0.203295	39	0.390922
sp|P63242|IF5A1_MOUSE	Eukaryotic translation initiation factor 5A-1 OS=Mus musculus GN=Eif5a PE=1 SV=2	MOUSE	0.205116	23	0.0175292
tr|Q3UPA3|Q3UPA3_MOUSE	Putative uncharacterized protein (Fragment) OS=Mus musculus GN=Gdi2 PE=2 SV=1	MOUSE	0.205116	16	0.674642
tr|Q91V28|Q91V28_MOUSE	6-phosphogluconate dehydrogenase, decarboxylating OS=Mus musculus GN=Pgd PE=2 SV=1	MOUSE	0.207014	10	0.0469019
sp|Q8R1F1|NIBL1_MOUSE	Niban-like protein 1 OS=Mus musculus GN=Fam129b PE=2 SV=2	MOUSE	0.212814	18	0.0556844
sp|P31996|CD68_MOUSE	Macrosialin OS=Mus musculus GN=Cd68 PE=2 SV=1	MOUSE	0.218776	23	0.00712931
tr|Q9Z1R9|Q9Z1R9_MOUSE	MCG124046 OS=Mus musculus GN=Prss1 PE=2 SV=1	MOUSE	0.222844	9	1.48e-05
sp|Q62426|CYTB_MOUSE	Cystatin-B OS=Mus musculus GN=Cstb PE=1 SV=1	MOUSE	0.222844	5	0.0473484
sp|Q9CWW6|PIN4_MOUSE	Peptidyl-prolyl cis-trans isomerase NIMA-interacting 4 OS=Mus musculus GN=Pin4 PE=2 SV=1	MOUSE	0.222844	6	0.0559447
sp|Q4VAA2|CDV3_MOUSE	Protein CDV3 OS=Mus musculus GN=Cdv3 PE=1 SV=2	MOUSE	0.237684	12	7.84e-05
tr|D3Z5N2|D3Z5N2_MOUSE	Stathmin OS=Mus musculus GN=Stmn1 PE=2 SV=1	MOUSE	0.242103	16	0.0535557
tr|Q6ZWQ6|Q6ZWQ6_MOUSE	Huntingtin interacting protein 2, isoform CRA_e OS=Mus musculus GN=Ube2k PE=2 SV=1	MOUSE	0.242103	17	0.0288528
tr|Q32MD7|Q32MD7_MOUSE	Regulator of G-protein signalling 10 OS=Mus musculus GN=Rgs10 PE=2 SV=1	MOUSE	0.242103	16	0.0579231
tr|Q2YDW1|Q2YDW1_MOUSE	Eif3j protein (Fragment) OS=Mus musculus GN=Eif3j PE=2 SV=1	MOUSE	0.248886	16	0.000208095
sp|P30681|HMGB2_MOUSE	High mobility group protein B2 OS=Mus musculus GN=Hmgb2 PE=1 SV=3	MOUSE	0.258226	13	0.0101603
tr|Q7TMN7|Q7TMN7_MOUSE	Annexin OS=Mus musculus GN=Anxa4 PE=2 SV=1	MOUSE	0.265461	23	0.0185132
tr|Q6NZC5|Q6NZC5_MOUSE	Ubiquitin B OS=Mus musculus GN=Ubb PE=2 SV=1	MOUSE	0.267917	4	0.0126052
sp|P08003|PDIA4_MOUSE	Protein disulfide-isomerase A4 OS=Mus musculus GN=Pdia4 PE=1 SV=3	MOUSE	0.270396	22	0.0131349
tr|Q3TJN6|Q3TJN6_MOUSE	Putative uncharacterized protein OS=Mus musculus GN=Snx5 PE=2 SV=1	MOUSE	0.283139	1	0.0151392
tr|D3Z1U0|D3Z1U0_MOUSE	Citron Rho-interacting kinase OS=Mus musculus GN=Cit PE=2 SV=1	MOUSE	0.283157	62	0.00431143
sp|Q9JMG1|EDF1_MOUSE	Endothelial differentiation-related factor 1 OS=Mus musculus GN=Edf1 PE=1 SV=1	MOUSE	0.285759	4	0.00328052
sp|Q9DB15|RM12_MOUSE	39S ribosomal protein L12, mitochondrial OS=Mus musculus GN=Mrpl12 PE=1 SV=2	MOUSE	0.285759	2	0.0211613
tr|Q544R9|Q544R9_MOUSE	High mobility group box 3 OS=Mus musculus GN=Hmgb3 PE=2 SV=1	MOUSE	0.291072	24	0.00896354
tr|Q5SVG5|Q5SVG5_MOUSE	AP-1 complex subunit beta-1 OS=Mus musculus GN=Ap1b1 PE=2 SV=1	MOUSE	0.291072	4	0.0559286
sp|P45377|ALD2_MOUSE	Aldose reductase-related protein 2 OS=Mus musculus GN=Akr1b8 PE=1 SV=2	MOUSE	0.291072	18	0.755559
tr|E9PXY1|E9PXY1_MOUSE	Cullin-4B OS=Mus musculus GN=Cul4b PE=2 SV=2	MOUSE	0.293765	3	0.0015612
tr|Q8CEH8|Q8CEH8_MOUSE	Profilin OS=Mus musculus GN=Pfn1 PE=2 SV=1	MOUSE	0.299226	1	0.0316292
tr|Q4FZK2|Q4FZK2_MOUSE	Eukaryotic translation elongation factor 1 gamma OS=Mus musculus GN=Eef1g PE=2 SV=1	MOUSE	0.301995	1	0.058056
sp|Q8BLH7|HIRP3_MOUSE	HIRA-interacting protein 3 OS=Mus musculus GN=Hirip3 PE=1 SV=1	MOUSE	0.301995	5	5.3e-09
tr|Q6ZWZ6|Q6ZWZ6_MOUSE	40S ribosomal protein S12 OS=Mus musculus GN=Rps12 PE=2 SV=1	MOUSE	0.30479	2	0.0039213
tr|Q8C470|Q8C470_MOUSE	Putative uncharacterized protein OS=Mus musculus GN=Eif4e PE=2 SV=1	MOUSE	0.30479		0.0304467
tr|Q91VZ1|Q91VZ1_MOUSE	Snx2 protein OS=Mus musculus GN=Snx2 PE=2 SV=1	MOUSE	0.30761	2	0.576949
tr|Q544F6|Q544F6_MOUSE	Cotl1 protein OS=Mus musculus GN=Cotl1 PE=2 SV=1	MOUSE	0.30761	6	0.011164
tr|Q9EPX9|Q9EPX9_MOUSE	Cystatin C OS=Mus musculus GN=Cst3 PE=2 SV=1	MOUSE	0.30761	1	0.0153957
sp|Q9CZ04|CSN7A_MOUSE	COP9 signalosome complex subunit 7a OS=Mus musculus GN=Cops7a PE=1 SV=2	MOUSE	0.30761	3	0.226263
sp|Q9D4H8|CUL2_MOUSE	Cullin-2 OS=Mus musculus GN=Cul2 PE=1 SV=2	MOUSE	0.310456	2	0.000723882
sp|Q80X50|UBP2L_MOUSE	Ubiquitin-associated protein 2-like OS=Mus musculus GN=Ubap2l PE=1 SV=1	MOUSE	0.310456	2	0.0726606
tr|B2RUC7|B2RUC7_MOUSE	Serine/threonine kinase receptor associated protein OS=Mus musculus GN=Strap PE=2 SV=1	MOUSE	0.322107	11	0.666361
sp|P54823|DDX6_MOUSE	Probable ATP-dependent RNA helicase DDX6 OS=Mus musculus GN=Ddx6 PE=1 SV=1	MOUSE	0.322107	1	0.600174
sp|P57759|ERP29_MOUSE	Endoplasmic reticulum resident protein 29 OS=Mus musculus GN=Erp29 PE=1 SV=2	MOUSE	0.325087	5	0.604239
sp|Q9JJU8|SH3L1_MOUSE	SH3 domain-binding glutamic acid-rich-like protein OS=Mus musculus GN=Sh3bgrl PE=3 SV=1	MOUSE	0.328095	3	0.00182972
tr|Q3UNQ0|Q3UNQ0_MOUSE	Adenylyl cyclase-associated protein OS=Mus musculus GN=Cap1 PE=2 SV=1	MOUSE	0.328095	5	9.78e-08
sp|P12787|COX5A_MOUSE	Cytochrome c oxidase subunit 5A, mitochondrial OS=Mus musculus GN=Cox5a PE=1 SV=2	MOUSE	0.328095	5	0.0226964
tr|Q3TWG5|Q3TWG5_MOUSE	Dynein cytoplasmic 1 light intermediate chain 1 OS=Mus musculus GN=Dync1li1 PE=2 SV=1	MOUSE	0.328095	3	0.204311
tr|O89090|SP1_MOUSE	Transcription factor Sp1 OS=Mus musculus GN= Sp1 PE=2 SV=1	MOUSE	0.331131	3	0.0376523
sp|P00920|CAH2_MOUSE	Carbonic anhydrase 2 OS=Mus musculus GN=Ca2 PE=1 SV=4	MOUSE	0.334195	2	0.297447
sp|Q9CX34|SUGT1_MOUSE	Suppressor of G2 allele of SKP1 homolog OS=Mus musculus GN=Sugt1 PE=2 SV=3	MOUSE	0.334195	1	0.00461003
tr|Q99KF5|Q99KF5_MOUSE	Hypoxanthine guanine phosphoribosyl transferase 1 OS=Mus musculus GN=Hprt PE=2 SV=1	MOUSE	0.337287	1	0.0139745
sp|P37913|DNLI1_MOUSE	DNA ligase 1 OS=Mus musculus GN=Lig1 PE=1 SV=2	MOUSE	0.340408	1	0.0236357
sp|Q62422|OSTF1_MOUSE	Osteoclast-stimulating factor 1 OS=Mus musculus GN=Ostf1 PE=1 SV=2	MOUSE	0.343558	7	0.00988603
tr|Q3THJ6|Q3THJ6_MOUSE	Putative uncharacterized protein OS=Mus musculus PE=2 SV=1	MOUSE	0.349945	4	2.48e-06
sp|Q9CR16|PPID_MOUSE	Peptidyl-prolyl cis-trans isomerase D OS=Mus musculus GN=Ppid PE=1 SV=3	MOUSE	0.353183	4	0.0201563
tr|Q8BTX5|Q8BTX5_MOUSE	Eukaryotic translation initiation factor 3 subunit H OS=Mus musculus GN=Eif3h PE=2 SV=1	MOUSE	0.353183	2	3.44e-11
tr|E9PUA7|E9PUA7_MOUSE	Tumor protein D52 OS=Mus musculus GN=Tpd52 PE=2 SV=1	MOUSE	0.356451	2	0.00106786
tr|Q9CU14|Q9CU14_MOUSE	Putative uncharacterized protein (Fragment) OS=Mus musculus GN=Snx3 PE=2 SV=1	MOUSE	0.359749	1	0.000604825
tr|Q8C1X9|Q8C1X9_MOUSE	Annexin OS=Mus musculus GN=Anxa3 PE=2 SV=1	MOUSE	0.359749	7	0.0349038
sp|Q91VW3|SH3L3_MOUSE	SH3 domain-binding glutamic acid-rich-like protein 3 OS=Mus musculus GN=Sh3bgrl3 PE=1 SV=1	MOUSE	0.359749	6	0.148977
tr|Q542G9|Q542G9_MOUSE	Annexin OS=Mus musculus GN=Anxa2 PE=2 SV=1	MOUSE	0.366438	6	0.0297767
tr|Q3TUI9|Q3TUI9_MOUSE	Proteasome subunit alpha type OS=Mus musculus GN=Psma5 PE=2 SV=1	MOUSE	0.369828	9	0.106515
tr|Q3UDY1|Q3UDY1_MOUSE	MCG6067, isoform CRA_b OS=Mus musculus GN=Akr1b3 PE=2 SV=1	MOUSE	0.369828	25	0.0217391
tr|Q8C2T3|Q8C2T3_MOUSE	Putative uncharacterized protein (Fragment) OS=Mus musculus GN=Ptma PE=2 SV=1	MOUSE	0.37325	2	0.13633
tr|Q58E49|Q58E49_MOUSE	Histone deacetylase OS=Mus musculus GN=Hdac1 PE=2 SV=1	MOUSE	0.37325	4	0.0211675
sp|P61759|PFD3_MOUSE	Prefoldin subunit 3 OS=Mus musculus GN=Vbp1 PE=2 SV=2	MOUSE	0.37325	3	0.0942912
sp|Q9CXV9|DCNL5_MOUSE	DCN1-like protein 5 OS=Mus musculus GN=Dcun1d5 PE=2 SV=1	MOUSE	0.37325	7	4.54e-09
tr|Q3UCJ0|Q3UCJ0_MOUSE	Tyrosine-protein phosphatase non-receptor type OS=Mus musculus GN=Ptpn6 PE=2 SV=1	MOUSE	0.376704	4	0.469344
tr|Q543B9|Q543B9_MOUSE	Prolyl endopeptidase OS=Mus musculus GN=Prep PE=2 SV=1	MOUSE	0.380189	8	0.0154469
sp|P51859|HDGF_MOUSE	Hepatoma-derived growth factor OS=Mus musculus GN=Hdgf PE=1 SV=2	MOUSE	0.380189	8	0.789299
tr|Q3UQQ4|Q3UQQ4_MOUSE	ATP-dependent RNA helicase Dhx8 OS=Mus musculus GN=Dhx8 PE=2 SV=1	MOUSE	0.386827	4	0.00122695
tr|Q3U4H0|Q3U4H0_MOUSE	Microtubule-associated protein, RP/EB family, member 1 OS=Mus musculus GN=Mapre1 PE=2 SV=1	MOUSE	0.387258	1	0.0622051
tr|Q564F4|Q564F4_MOUSE	T-complex protein 1 subunit delta OS=Mus musculus GN=Cct4 PE=2 SV=1	MOUSE	0.394457	4	0.0872398
sp|Q8K1M6|DNM1L_MOUSE	Dynamin-1-like protein OS=Mus musculus GN=Dnm1l PE=1 SV=2	MOUSE	0.409261	1	0.00394512
tr|Q80Y52|Q80Y52_MOUSE	Heat shock protein 90, alpha (Cytosolic), class A member 1 OS=Mus musculus GN=Hsp90aa1 PE=2 SV=2	MOUSE	0.413047	1	0.170569
tr|Q4G5Y4|Q4G5Y4_MOUSE	Endothelial differentiation inhibitory protein D18 OS=Mus musculus GN=Brd3 PE=2 SV=1	MOUSE	0.413047	7	0.00775283
tr|Q3U4W8|Q3U4W8_MOUSE	Ubiquitin carboxyl-terminal hydrolase OS=Mus musculus GN=Usp5 PE=2 SV=1	MOUSE	0.416869	4	0.141796
sp|Q93092|TALDO_MOUSE	Transaldolase OS=Mus musculus GN=Taldo1 PE=1 SV=2	MOUSE	0.416869	24	0.0255116
tr|Q3TIJ7|Q3TIJ7_MOUSE	Chaperonin subunit 7 (Eta), isoform CRA_a OS=Mus musculus GN=Cct7 PE=2 SV=1	MOUSE	0.422208	8	0.105244
tr|Q58E64|Q58E64_MOUSE	Elongation factor 1-alpha OS=Mus musculus GN=Eef1a1 PE=2 SV=1	MOUSE	0.424619	2	3.79e-05
tr|Q53ZU7|Q53ZU7_MOUSE	Peroxiredoxin 6 OS=Mus musculus GN=Prdx6 PE=2 SV=1	MOUSE	0.424619	5	0.00487624
tr|Q544Z7|Q544Z7_MOUSE	Apurinic/apyrimidinic endonuclease 1 OS=Mus musculus GN=Apex1 PE=2 SV=1	MOUSE	0.42462	2	0.00282768
sp|Q9CXW3|CYBP_MOUSE	Calcyclin-binding protein OS=Mus musculus GN=Cacybp PE=1 SV=1	MOUSE	0.428549	1	0.147121
tr|Q5SUH7|Q5SUH7_MOUSE	Clathrin interactor 1 OS=Mus musculus GN=Clint1 PE=2 SV=1	MOUSE	0.428549	3	0.019961
tr|Q543H0|Q543H0_MOUSE	MCG16662 OS=Mus musculus GN=Srm PE=2 SV=1	MOUSE	0.432514	3	0.194018
tr|Q3UJ44|Q3UJ44_MOUSE	Putative uncharacterized protein OS=Mus musculus GN=Capg PE=2 SV=1	MOUSE	0.436516	1	0.00721347
tr|Q0VBA4|Q0VBA4_MOUSE	MCG16976, isoform CRA_c OS=Mus musculus GN=Rpl22l1 PE=2 SV=1	MOUSE	0.440555	1	0.0963225
tr|B7ZWL1|B7ZWL1_MOUSE	CCR4-NOT transcription complex subunit 1 OS=Mus musculus GN=Cnot1 PE=2 SV=1	MOUSE	0.440555	15	0.0344605
tr|Q545I9|Q545I9_MOUSE	MC3T3-E1 calcyclin OS=Mus musculus GN=S100a6 PE=4 SV=1	MOUSE	0.444631	2	0.115382
tr|B1AU75|B1AU75_MOUSE	Nuclear autoantigenic sperm protein OS=Mus musculus GN=Nasp PE=4 SV=1	MOUSE	0.448061	7	0.0848226
sp|Q3TCH7|CUL4A_MOUSE	Cullin-4A OS=Mus musculus GN=Cul4a PE=1 SV=1	MOUSE	0.448745	2	0.0689898
sp|Q9DBP5|KCY_MOUSE	UMP-CMP kinase OS=Mus musculus GN=Cmpk1 PE=1 SV=1	MOUSE	0.448745	1	0.021844
sp|Q61655|DD19A_MOUSE	ATP-dependent RNA helicase DDX19A OS=Mus musculus GN=Ddx19a PE=2 SV=2	MOUSE	0.452898	1	0.478631
sp|Q9CY64|BIEA_MOUSE	Biliverdin reductase A OS=Mus musculus GN=Blvra PE=2 SV=1	MOUSE	0.452898	1	0.0216672
tr|Q7TNU0|Q7TNU0_MOUSE	Pgm2 protein (Fragment) OS=Mus musculus GN=Pgm2 PE=2 SV=1	MOUSE	0.452898	2	0.105431
tr|Q80T06|Q80T06_MOUSE	Elongation factor 1-delta OS=Mus musculus GN=Eef1d PE=2 SV=1	MOUSE	0.457088	6	2.8e-05
tr|Q3V244|Q3V244_MOUSE	Putative uncharacterized protein OS=Mus musculus GN=Eif4h PE=2 SV=1	MOUSE	0.457088	6	0.0591008
tr|Q3TDA7|Q3TDA7_MOUSE	Protein kinase C and casein kinase substrate in neurons 2, isoform CRA_a OS=Mus musculus GN=Pacsin2 PE=2 SV=1	MOUSE	0.457088	14	0.0019484
tr|Q3UVH2|Q3UVH2_MOUSE	Putative uncharacterized protein OS=Mus musculus GN=Csk PE=2 SV=1	MOUSE	0.461318	14	0.524518
sp|P62869|ELOB_MOUSE	Transcription elongation factor B polypeptide 2 OS=Mus musculus GN=Tceb2 PE=1 SV=1	MOUSE	0.461318	1	0.0022677
tr|Q548W7|Q548W7_MOUSE	Diazepam binding inhibitor OS=Mus musculus GN=Dbi PE=4 SV=1	MOUSE	0.465586	1	0.01995
sp|Q8VHR5|P66B_MOUSE	Transcriptional repressor p66-beta OS=Mus musculus GN=Gatad2b PE=1 SV=1	MOUSE	0.465586	9	0.000110132
tr|Q922Q7|Q922Q7_MOUSE	Cathepsin H OS=Mus musculus GN=Ctsh PE=2 SV=1	MOUSE	0.465586	2	0.964216
sp|O35685|NUDC_MOUSE	Nuclear migration protein nudC OS=Mus musculus GN=Nudc PE=1 SV=1	MOUSE	0.469894	1	0.00241822
sp|P99024|TBB5_MOUSE	Tubulin beta-5 chain OS=Mus musculus GN=Tubb5 PE=1 SV=1	MOUSE	0.474242	8	0.0355723
sp|P50543|S10AB_MOUSE	Protein S100-A11 OS=Mus musculus GN=S100a11 PE=1 SV=1	MOUSE	0.474242	3	0.0624557
sp|Q921M7|FA49B_MOUSE	Protein FAM49B OS=Mus musculus GN=Fam49b PE=2 SV=1	MOUSE	0.47863	14	0.524518
tr|D3Z2L7|D3Z2L7_MOUSE	DCN1-like protein (Fragment) OS=Mus musculus GN=Dcun1d1 PE=2 SV=1	MOUSE	0.47863	34	0.0022677
sp|Q8BGT7|SPF30_MOUSE	Survival of motor neuron-related-splicing factor 30 OS=Mus musculus GN=Smndc1 PE=2 SV=1	MOUSE	0.47863	7	0.0102668
sp|P63166|SUMO1_MOUSE	Small ubiquitin-related modifier 1 OS=Mus musculus GN=Sumo1 PE=1 SV=1	MOUSE	0.47863	20	0.896786
sp|P06745|G6PI_MOUSE	Glucose-6-phosphate isomerase OS=Mus musculus GN=Gpi PE=1 SV=4	MOUSE	0.483059	10	0.000718963
tr|Q3UWH3|Q3UWH3_MOUSE	Vaccinia related kinase 1, isoform CRA_a OS=Mus musculus GN=Vrk1 PE=2 SV=1	MOUSE	0.483059	8	0.224006
tr|E9PV22|E9PV22_MOUSE	Leucine-rich repeat-containing protein 47 OS=Mus musculus GN=Lrrc47 PE=2 SV=1	MOUSE	0.483059	14	0.077219
sp|P14152|MDHC_MOUSE	Malate dehydrogenase, cytoplasmic OS=Mus musculus GN=Mdh1 PE=1 SV=3	MOUSE	0.487529	5	0.0591008
sp|Q8C1B7|SEP11_MOUSE	Septin-11 OS=Mus musculus GN=Sept11 PE=1 SV=4	MOUSE	0.492039	1	0.896786
sp|Q8BI72|CARF_MOUSE	CDKN2A-interacting protein OS=Mus musculus GN=Cdkn2aip PE=2 SV=1	MOUSE	0.492039	2	0.0111716
sp|P80317|TCPZ_MOUSE	T-complex protein 1 subunit zeta OS=Mus musculus GN=Cct6a PE=1 SV=3	MOUSE	0.49204	54	0.000718963
sp|Q61599|GDIR2_MOUSE	Rho GDP-dissociation inhibitor 2 OS=Mus musculus GN=Arhgdib PE=1 SV=3	MOUSE	0.49204	43	0.000110132
tr|Q5EBQ2|Q5EBQ2_MOUSE	MCG7941, isoform CRA_f OS=Mus musculus GN=Pebp1 PE=2 SV=1	MOUSE	0.496592	1	9.11e-05
tr|Q5SUR3|Q5SUR3_MOUSE	MCG3634, isoform CRA_b OS=Mus musculus GN=Skp1a PE=2 SV=1	MOUSE	0.496592	1	0.0485034
tr|Q8CE80|Q8CE80_MOUSE	Calpastatin OS=Mus musculus GN=Cast PE=2 SV=1	MOUSE	0.501126	1	0.077219
tr|Q4FK57|Q4FK57_MOUSE	Ero1l protein OS=Mus musculus GN=Ero1l PE=2 SV=1	MOUSE	0.505825	12	9.11e-05
tr|Q4FJR4|Q4FJR4_MOUSE	Pdk3 protein OS=Mus musculus GN=Pdk3 PE=2 SV=1	MOUSE	0.505825	11	9.37e-07
tr|Q3ULN5|Q3ULN5_MOUSE	Peptidyl-prolyl cis-trans isomerase OS=Mus musculus GN=Fkbp1a PE=4 SV=1	MOUSE	0.515228	2	0.714013
sp|P08030|APT_MOUSE	Adenine phosphoribosyltransferase OS=Mus musculus GN=Aprt PE=1 SV=2	MOUSE	0.515229	5	0.00167715
tr|Q3TKH5|Q3TKH5_MOUSE	Putative uncharacterized protein (Fragment) OS=Mus musculus GN=Zcchc8 PE=2 SV=1	MOUSE	0.519996	7	0.0276348
sp|Q3U1J4|DDB1_MOUSE	DNA damage-binding protein 1 OS=Mus musculus GN=Ddb1 PE=1 SV=2	MOUSE	0.519996	8	0.0858475
tr|B7ZWN1|B7ZWN1_MOUSE	Kif20b protein OS=Mus musculus GN=Kif20b PE=2 SV=1	MOUSE	0.519996	8	0.0991102
sp|Q99KV1|DJB11_MOUSE	DnaJ homolog subfamily B member 11 OS=Mus musculus GN=Dnajb11 PE=1 SV=1	MOUSE	0.519996	6	0.0135825
sp|Q9CQ60|6PGL_MOUSE	6-phosphogluconolactonase OS=Mus musculus GN=Pgls PE=2 SV=1	MOUSE	0.524807	4	0.107407
tr|Q80UL3|Q80UL3_MOUSE	Galactokinase 1 OS=Mus musculus GN=Galk1 PE=2 SV=1	MOUSE	0.524807	22	2.1e-05
sp|Q8BGS2|BOLA2_MOUSE	BolA-like protein 2 OS=Mus musculus GN=Bola2 PE=1 SV=1	MOUSE	0.524807	5	0.024638
tr|Q91VL7|Q91VL7_MOUSE	EH-domain containing 4 OS=Mus musculus GN=Ehd4 PE=2 SV=1	MOUSE	0.524807	4	0.00382092
tr|Q3TWZ9|Q3TWZ9_MOUSE	Putative uncharacterized protein OS=Mus musculus GN=Cltb PE=2 SV=1	MOUSE	0.524808	2	0.162913
tr|Q3TS44|Q3TS44_MOUSE	Proteasome subunit alpha type OS=Mus musculus GN=Psma1 PE=2 SV=1	MOUSE	0.529663	2	0.0198161
tr|Q9D881|Q9D881_MOUSE	Cytochrome c oxidase subunit 5B, mitochondrial OS=Mus musculus GN=Cox5b PE=2 SV=1	MOUSE	0.529664	2	2.43e-07
tr|Q58EU3|Q58EU3_MOUSE	MCG12811, isoform CRA_b OS=Mus musculus GN=Rps2 PE=2 SV=1	MOUSE	0.534564	13	0.00564616
tr|Q4V9T8|Q4V9T8_MOUSE	Eukaryotic translation initiation factor 1 OS=Mus musculus GN=Eif1 PE=4 SV=1	MOUSE	0.534564	4	0.0365541
sp|Q6NS46|RRP5_MOUSE	Protein RRP5 homolog OS=Mus musculus GN=Pdcd11 PE=2 SV=2	MOUSE	0.534564	1	0.000218092
tr|Q569U6|Q569U6_MOUSE	Jun-B oncogene OS=Mus musculus GN=Junb PE=2 SV=1	MOUSE	0.534564	3	0.00315789
tr|Q5FWJ9|Q5FWJ9_MOUSE	Nucleoporin 62 OS=Mus musculus GN=Nup62 PE=2 SV=1	MOUSE	0.534565	21	0.000277749
tr|Q545V2|Q545V2_MOUSE	S100 calcium binding protein A4 OS=Mus musculus GN=S100a4 PE=4 SV=1	MOUSE	0.539511	6	0.0302963
sp|P17751|TPIS_MOUSE	Triosephosphate isomerase OS=Mus musculus GN=Tpi1 PE=1 SV=4	MOUSE	0.539511	3	0.0836209
sp|P05201|AATC_MOUSE	Aspartate aminotransferase, cytoplasmic OS=Mus musculus GN=Got1 PE=1 SV=3	MOUSE	0.539511	2	0.0939242
tr|Q5F2A7|Q5F2A7_MOUSE	Putative uncharacterized protein OS=Mus musculus GN=Eif4a1 PE=2 SV=1	MOUSE	0.544502	2	1.96e-07
tr|A1L3B8|A1L3B8_MOUSE	Proteasome (Prosome, macropain) 26S subunit, non-ATPase, 7 OS=Mus musculus GN=Psmd7 PE=2 SV=1	MOUSE	0.544503	2	0.395714
tr|E9PYI8|E9PYI8_MOUSE	Ubiquitin carboxyl-terminal hydrolase OS=Mus musculus GN=Usp14 PE=2 SV=1	MOUSE	0.544503	2	0.00391645
tr|Q3ULW0|Q3ULW0_MOUSE	Putative uncharacterized protein OS=Mus musculus GN=Ran PE=2 SV=1	MOUSE	0.549541	2	0.00167715
tr|Q53WY0|Q53WY0_MOUSE	Wiskott-Aldrich syndrome protein (WASP) OS=Mus musculus GN=Was PE=2 SV=1	MOUSE	0.549541	2	0.0767029
tr|Q8CBM0|Q8CBM0_MOUSE	Putative uncharacterized protein OS=Mus musculus GN=Zyx PE=2 SV=1	MOUSE	0.549541	1	0.0956174
sp|Q9CWJ9|PUR9_MOUSE	Bifunctional purine biosynthesis protein PURH OS=Mus musculus GN=Atic PE=1 SV=2	MOUSE	0.549541	1	0.0858475
tr|Q3TGU7|Q3TGU7_MOUSE	Proliferation-associated 2G4 OS=Mus musculus GN=Pa2g4 PE=2 SV=1	MOUSE	0.554626	1	0.0965542
tr|Q3UCC5|Q3UCC5_MOUSE	MCG130899 OS=Mus musculus GN=Pcnp PE=2 SV=1	MOUSE	0.554626	1	5.42e-07
sp|Q8QZY1|EIF3L_MOUSE	Eukaryotic translation initiation factor 3 subunit L OS=Mus musculus GN=Eif3l PE=1 SV=1	MOUSE	0.554626	3	0.0991102
sp|P40142|TKT_MOUSE	Transketolase OS=Mus musculus GN=Tkt PE=1 SV=1	MOUSE	0.554626	2	0.00231233
sp|P28063|PSB8_MOUSE	Proteasome subunit beta type-8 OS=Mus musculus GN=Psmb8 PE=1 SV=2	MOUSE	0.554626	3	0.152188
sp|P58501|PAXB1_MOUSE	PAX3- and PAX7-binding protein 1 OS=Mus musculus GN=Paxbp1 PE=1 SV=3	MOUSE	0.559757	7	0.000606805
sp|Q6ZQ38|CAND1_MOUSE	Cullin-associated NEDD8-dissociated protein 1 OS=Mus musculus GN=Cand1 PE=2 SV=2	MOUSE	0.559758	1	0.000172757
sp|Q9WUD1|CHIP_MOUSE	STIP1 homology and U box-containing protein 1 OS=Mus musculus GN=Stub1 PE=1 SV=1	MOUSE	0.559758	1	0.000287765
tr|Q5D098|Q5D098_MOUSE	Proteasome subunit beta type (Fragment) OS=Mus musculus GN=Psmb7 PE=2 SV=1	MOUSE	0.564937	1	0.0289712
tr|A2RSV8|A2RSV8_MOUSE	Cytochrome c oxidase subunit IV isoform 1 OS=Mus musculus GN=Cox4i1 PE=2 SV=1	MOUSE	0.564937	2	0.16299
sp|Q9D211|C2AIL_MOUSE	CDKN2AIP N-terminal-like protein OS=Mus musculus GN=Cdkn2aipnl PE=2 SV=1	MOUSE	0.570164	59	0.0027998
sp|P42208|SEPT2_MOUSE	Septin-2 OS=Mus musculus GN=Sept2 PE=1 SV=2	MOUSE	0.570164	2	0.0257154
tr|B9EHN0|B9EHN0_MOUSE	Ubiquitin-activating enzyme E1, Chr X OS=Mus musculus GN=Uba1 PE=2 SV=1	MOUSE	0.57544	2	0.00752072
tr|Q3UM23|Q3UM23_MOUSE	Putative uncharacterized protein OS=Mus musculus GN=Rnh1 PE=2 SV=1	MOUSE	0.57544	2	0.0617118
sp|P27546|MAP4_MOUSE	Microtubule-associated protein 4 OS=Mus musculus GN=Map4 PE=1 SV=3	MOUSE	0.57544	3	0.00456876
sp|O55222|ILK_MOUSE	Integrin-linked protein kinase OS=Mus musculus GN=Ilk PE=1 SV=2	MOUSE	0.57544	4	0.121737
tr|Q3U1P2|Q3U1P2_MOUSE	Sorting nexin OS=Mus musculus GN=Snx9 PE=2 SV=1	MOUSE	0.57544	1	0.325619
sp|Q99LX0|PARK7_MOUSE	Protein DJ-1 OS=Mus musculus GN=Park7 PE=1 SV=1	MOUSE	0.57544	7	0.0319575
sp|Q9JHU4|DYHC1_MOUSE	Cytoplasmic dynein 1 heavy chain 1 OS=Mus musculus GN=Dync1h1 PE=1 SV=2	MOUSE	0.57544	4	0.00754723
tr|Q3UIW3|Q3UIW3_MOUSE	Putative uncharacterized protein OS=Mus musculus GN=Lamp2 PE=2 SV=1	MOUSE	0.57544	18	0.337449
sp|P68040|GBLP_MOUSE	Guanine nucleotide-binding protein subunit beta-2-like 1 OS=Mus musculus GN=Gnb2l1 PE=1 SV=3	MOUSE	0.57544	18	5.69e-09
sp|Q99LP6|GRPE1_MOUSE	GrpE protein homolog 1, mitochondrial OS=Mus musculus GN=Grpel1 PE=1 SV=1	MOUSE	0.580764	17	0.291509
sp|O08599|STXB1_MOUSE	Syntaxin-binding protein 1 OS=Mus musculus GN=Stxbp1 PE=1 SV=2	MOUSE	0.580764	14	9.58e-09
tr|A2ADR8|A2ADR8_MOUSE	Nuclear inhibitor of protein phosphatase 1 OS=Mus musculus GN=Ppp1r8 PE=2 SV=1	MOUSE	0.580765	15	0.836563
tr|F8VPR5|F8VPR5_MOUSE	CREB-binding protein OS=Mus musculus GN=Crebbp PE=2 SV=1	MOUSE	0.586138	8	0.110072
tr|Q8C1L7|Q8C1L7_MOUSE	40S ribosomal protein S21 OS=Mus musculus GN=mCG_6739 PE=3 SV=1	MOUSE	0.586138	5	0.0965612
sp|P70349|HINT1_MOUSE	Histidine triad nucleotide-binding protein 1 OS=Mus musculus GN=Hint1 PE=1 SV=3	MOUSE	0.591562	25	0.385
tr|F6VW30|F6VW30_MOUSE	14-3-3 protein theta (Fragment) OS=Mus musculus GN=Ywhaq PE=2 SV=1	MOUSE	0.591562	37	0.112573
sp|Q3UMU9|HDGR2_MOUSE	Hepatoma-derived growth factor-related protein 2 OS=Mus musculus GN=Hdgfrp2 PE=1 SV=1	MOUSE	0.591562	1	0.0189961
sp|Q8VBV7|CSN8_MOUSE	COP9 signalosome complex subunit 8 OS=Mus musculus GN=Cops8 PE=1 SV=1	MOUSE	0.591562	3	0.0115551
tr|G5E8R1|G5E8R1_MOUSE	Tropomyosin 1, alpha, isoform CRA_j OS=Mus musculus GN=Tpm1 PE=3 SV=1	MOUSE	0.597035	3	0.0183723
sp|O88351|IKKB_MOUSE	Inhibitor of nuclear factor kappa-B kinase subunit beta OS=Mus musculus GN=Ikbkb PE=1 SV=1	MOUSE	0.597035	6	0.016812
tr|S4R1W5|S4R1W5_MOUSE	Protein Rbm6 OS=Mus musculus GN=Rbm6 PE=4 SV=1	MOUSE	0.597035	1	0.425994
sp|P97807|FUMH_MOUSE	Fumarate hydratase, mitochondrial OS=Mus musculus GN=Fh PE=1 SV=3	MOUSE	0.597035	1	0.0292321
sp|Q9JMH6|TRXR1_MOUSE	Thioredoxin reductase 1, cytoplasmic OS=Mus musculus GN=Txnrd1 PE=1 SV=3	MOUSE	0.60256	4	0.0180996
tr|E9PVC6|E9PVC6_MOUSE	Eukaryotic translation initiation factor 4 gamma 1 OS=Mus musculus GN=Eif4g1 PE=2 SV=1	MOUSE	0.60256	5	0.44616
sp|P80316|TCPE_MOUSE	T-complex protein 1 subunit epsilon OS=Mus musculus GN=Cct5 PE=1 SV=1	MOUSE	0.60256	1	8.85e-06
sp|Q9CQC6|BZW1_MOUSE	Basic leucine zipper and W2 domain-containing protein 1 OS=Mus musculus GN=Bzw1 PE=1 SV=1	MOUSE	0.60256	5	0.174113
sp|Q04447|KCRB_MOUSE	Creatine kinase B-type OS=Mus musculus GN=Ckb PE=1 SV=1	MOUSE	0.60256	7	0.10165
sp|O35134|RPA1_MOUSE	DNA-directed RNA polymerase I subunit RPA1 OS=Mus musculus GN=Polr1a PE=1 SV=2	MOUSE	0.60256	5	0.341866
tr|Q4KL76|Q4KL76_MOUSE	Heat shock protein 1 (Chaperonin 10) OS=Mus musculus GN=Hspe1 PE=3 SV=1	MOUSE	0.608135	4	0.0165395
tr|Q544Z7|Q544Z7_MOUSE	Apurinic/apyrimidinic endonuclease 1 OS=Mus musculus GN=Apex1 PE=2 SV=1	MOUSE	0.608135	2	0.0359784
tr|Q3UCF0|Q3UCF0_MOUSE	Proteasome subunit alpha type OS=Mus musculus GN=Psma4 PE=2 SV=1	MOUSE	0.608135	1	0.0264234
tr|Q5DTS8|Q5DTS8_MOUSE	MKIAA4003 protein (Fragment) OS=Mus musculus GN=Mcm4 PE=2 SV=1	MOUSE	0.608135	1	0.665488
tr|Q4KML7|Q4KML7_MOUSE	Ezrin OS=Mus musculus GN=Ezr PE=2 SV=1	MOUSE	0.608135	1	0.0221132
tr|Q1PCS1|Q1PCS1_MUSMM	Neutrophil cytosolic factor 2 OS=Mus musculus molossinus GN=Ncf2 PE=2 SV=1	MOUSE	0.608135	15	0.00509793
sp|P68372|TBB4B_MOUSE	Tubulin beta-4B chain OS=Mus musculus GN=Tubb4b PE=1 SV=1	MOUSE	0.613762	1	0.00218899
tr|E9PWY9|E9PWY9_MOUSE	Phenylalanine--tRNA ligase alpha subunit OS=Mus musculus GN=Farsa PE=2 SV=1	MOUSE	0.613762	3	0.000195994
tr|E9PWG6|E9PWG6_MOUSE	Protein Ncapg OS=Mus musculus GN=Ncapg PE=4 SV=1	MOUSE	0.613762	1	0.00474375
tr|Q3TEE6|Q3TEE6_MOUSE	Putative uncharacterized protein OS=Mus musculus GN=Fermt3 PE=2 SV=1	MOUSE	0.613762	1	3.54e-06
sp|Q9CRC8|LRC40_MOUSE	Leucine-rich repeat-containing protein 40 OS=Mus musculus GN=Lrrc40 PE=2 SV=2	MOUSE	0.613762	1	0.0163406
tr|Q8JZN2|Q8JZN2_MOUSE	Csde1 protein OS=Mus musculus GN=Csde1 PE=2 SV=1	MOUSE	0.619441	1	0.0203481
sp|O54984|ASNA_MOUSE	ATPase Asna1 OS=Mus musculus GN=Asna1 PE=1 SV=2	MOUSE	0.619441	1	0.0184165
tr|Q3TL79|Q3TL79_MOUSE	Putative uncharacterized protein OS=Mus musculus GN=Ahsa1 PE=2 SV=1	MOUSE	0.619441	4	0.0154383
tr|Q7TPN1|Q7TPN1_MOUSE	Cc2d1b protein (Fragment) OS=Mus musculus GN=Cc2d1b PE=2 SV=1	MOUSE	0.625173	1	0.307782
sp|Q99KC8|VMA5A_MOUSE	von Willebrand factor A domain-containing protein 5A OS=Mus musculus GN=Vwa5a PE=1 SV=2	MOUSE	0.625173	4	0.0141469
tr|Q3UMT7|Q3UMT7_MOUSE	Putative uncharacterized protein OS=Mus musculus GN=Hnrnpl PE=2 SV=1	MOUSE	0.625173	1	0.00925359
tr|Q8CE21|Q8CE21_MOUSE	Putative uncharacterized protein OS=Mus musculus GN=Nolc1 PE=2 SV=1	MOUSE	0.625173	1	0.0213315
tr|Q3T9X3|Q3T9X3_MOUSE	Dynamin-2 OS=Mus musculus GN=Dnm2 PE=2 SV=1	MOUSE	0.625173	2	0.019308
tr|Q3U8E7|Q3U8E7_MOUSE	Putative uncharacterized protein OS=Mus musculus GN=Mthfd2 PE=2 SV=1	MOUSE	0.636795	2	0.0450912
tr|Q3UJQ3|Q3UJQ3_MOUSE	Putative uncharacterized protein OS=Mus musculus GN=Dars PE=2 SV=1	MOUSE	0.636795	1	0.213187
sp|Q8R480|NUP85_MOUSE	Nuclear pore complex protein Nup85 OS=Mus musculus GN=Nup85 PE=1 SV=1	MOUSE	0.636795	6	0.0163382
tr|Q5SV02|Q5SV02_MOUSE	DNA repair protein RAD50 OS=Mus musculus GN=Rad50 PE=4 SV=1	MOUSE	0.636795	2	0.60107
tr|E9Q0G1|E9Q0G1_MOUSE	Density-regulated protein (Fragment) OS=Mus musculus GN=Denr PE=2 SV=1	MOUSE	0.636795	2	6.77e-05
sp|Q9D1A2|CNDP2_MOUSE	Cytosolic non-specific dipeptidase OS=Mus musculus GN=Cndp2 PE=1 SV=1	MOUSE	0.636796	6	0.878326
tr|D3Z5N2|D3Z5N2_MOUSE	Stathmin OS=Mus musculus GN=Stmn1 PE=2 SV=1	MOUSE	0.636796	1	0.356007
tr|D3YYM6|D3YYM6_MOUSE	40S ribosomal protein S5 (Fragment) OS=Mus musculus GN=Rps5 PE=3 SV=1	MOUSE	0.636796	2	0.67813
tr|Q8C253|Q8C253_MOUSE	Galectin OS=Mus musculus GN=Lgals3 PE=2 SV=1	MOUSE	0.636796	1	1.05e-05
sp|Q9QZH3|PPIE_MOUSE	Peptidyl-prolyl cis-trans isomerase E OS=Mus musculus GN=Ppie PE=2 SV=2	ADP-ribose	0.642688	4	0.000924124
sp|Q64337|SQSTM_MOUSE	Sequestosome-1 OS=Mus musculus GN=Sqstm1 PE=1 SV=1	MOUSE	0.642688	2	0.0622069
sp|P61089|UBE2N_MOUSE	Ubiquitin-conjugating enzyme E2 N OS=Mus musculus GN=Ube2n PE=1 SV=1	MOUSE	0.642688	1	0.000924124
tr|Q3TL10|Q3TL10_MOUSE	Putative uncharacterized protein OS=Mus musculus GN=Etf1 PE=2 SV=1	MOUSE	0.642688	5	0.878326
tr|Q3UDI8|Q3UDI8_MOUSE	Putative uncharacterized protein OS=Mus musculus GN=Mcm7 PE=2 SV=1	MOUSE	0.642688	1	0.0031568
tr|G3X9Q3|G3X9Q3_MOUSE	Histocompatibility (Minor) HA-1, isoform CRA_a OS=Mus musculus GN=Hmha1 PE=4 SV=1	MOUSE	0.642688	12	0.00116656
tr|Q4VA29|Q4VA29_MOUSE	MCG140066 OS=Mus musculus GN=2700060E02Rik PE=2 SV=1	MOUSE	0.642688	2	0.304541
sp|Q8VDF2|UHRF1_MOUSE	E3 ubiquitin-protein ligase UHRF1 OS=Mus musculus GN=Uhrf1 PE=1 SV=2	MOUSE	0.642688	3	0.000924124
sp|Q9CSN1|SNW1_MOUSE	SNW domain-containing protein 1 OS=Mus musculus GN=Snw1 PE=1 SV=3	MOUSE	0.642688	2	0.878326
tr|E9QNN1|E9QNN1_MOUSE	ATP-dependent RNA helicase A OS=Mus musculus GN=Dhx9 PE=2 SV=1	MOUSE	0.646343	2	0.0048747
tr|Q7JD03|Q7JD03_MOUSE	Cytochrome c oxidase subunit 2 OS=Mus musculus domesticus GN=COX2 PE=3 SV=1	MOUSE	0.648634	1	0.0340489
tr|I7DM66|I7DM66_MOUSE	PexRAP OS=Mus musculus GN=Dhrs7b PE=2 SV=1	MOUSE	0.648634	1	0.00429009
tr|Q3UGT9|Q3UGT9_MOUSE	Parvin, beta OS=Mus musculus GN=Parvb PE=2 SV=1	MOUSE	0.648634	3	0.0142763
sp|Q922Q9|CHID1_MOUSE	Chitinase domain-containing protein 1 OS=Mus musculus GN=Chid1 PE=2 SV=1	MOUSE	0.648634	6	0.0623226
sp|Q8BWT1|THIM_MOUSE	3-ketoacyl-CoA thiolase, mitochondrial OS=Mus musculus GN=Acaa2 PE=1 SV=3	MOUSE	0.648635	1	0.0586257
tr|Q543J5|Q543J5_MOUSE	Antithrombin OS=Mus musculus GN=Serpinc1 PE=2 SV=1	MOUSE	0.654636	1	0.0136455
sp|Q8R1B4|EIF3C_MOUSE	Eukaryotic translation initiation factor 3 subunit C OS=Mus musculus GN=Eif3c PE=1 SV=1	MOUSE	0.654636	2	0.119081
sp|Q8VDG3|PARN_MOUSE	Poly(A)-specific ribonuclease PARN OS=Mus musculus GN=Parn PE=1 SV=1	MOUSE	0.654636	1	0.0915031
tr|A2A6U3|A2A6U3_MOUSE	Septin-9 OS=Mus musculus GN=Sept9 PE=2 SV=1	MOUSE	0.654636	1	3.97e-08
tr|Q543K9|Q543K9_MOUSE	Purine nucleoside phosphorylase OS=Mus musculus GN=Pnp PE=2 SV=1	MOUSE	0.654636	1	0.140519
tr|Q571F9|Q571F9_MOUSE	MKIAA4115 protein (Fragment) OS=Mus musculus GN=G3bp1 PE=2 SV=1	MOUSE	0.654636	1	0.289667
sp|P61967|AP1S1_MOUSE	AP-1 complex subunit sigma-1A OS=Mus musculus GN=Ap1s1 PE=1 SV=1	MOUSE	0.659758	1	0.0254677
sp|Q8BJ05|ZC3HE_MOUSE	Zinc finger CCCH domain-containing protein 14 OS=Mus musculus GN=Zc3h14 PE=1 SV=1	MOUSE	0.660693	1	0.00116656
sp|P08905|LYZ2_MOUSE	Lysozyme C-2 OS=Mus musculus GN=Lyz2 PE=1 SV=2	MOUSE	0.660693	1	0.304541
tr|F6TCF9|F6TCF9_MOUSE	BAG family molecular chaperone regulator 1 OS=Mus musculus GN=Bag1 PE=2 SV=1	MOUSE	0.660694	1	0.000924124
tr|Q52L97|Q52L97_MOUSE	Importin subunit alpha OS=Mus musculus GN=Kpna2 PE=2 SV=1	MOUSE	0.666807	1	0.878326
tr|Q5FWJ3|Q5FWJ3_MOUSE	Vimentin OS=Mus musculus GN=Vim PE=2 SV=1	MOUSE	0.666807	4	0.0348588
tr|Q8K1X5|Q8K1X5_MOUSE	EH-domain containing 1 (Fragment) OS=Mus musculus GN=Ehd1 PE=2 SV=1	MOUSE	0.666807	1	0.0048747
tr|Q8C5Q5|Q8C5Q5_MOUSE	Putative uncharacterized protein OS=Mus musculus GN=Cct7 PE=2 SV=1	MOUSE	0.666807	2	0.0340489
tr|G3X9L6|G3X9L6_MOUSE	MCG55033 OS=Mus musculus GN=Gm10250 PE=4 SV=1	MOUSE	0.666807	5	0.00429009
sp|Q9JL35|HMGN5_MOUSE	High mobility group nucleosome-binding domain-containing protein 5 OS=Mus musculus GN=Hmgn5 PE=1 SV=2	MOUSE	0.666807	1	0.119081
tr|A2ALF2|A2ALF2_MOUSE	DnaJ (Hsp40) homolog, subfamily C, member 8 OS=Mus musculus GN=Dnajc8 PE=2 SV=1	MOUSE	0.666807	10	0.0623226
sp|Q60960|IMA5_MOUSE	Importin subunit alpha-5 OS=Mus musculus GN=Kpna1 PE=1 SV=2	MOUSE	0.666807	4	0.0142763
sp|Q9CQM9|GLRX3_MOUSE	Glutaredoxin-3 OS=Mus musculus GN=Glrx3 PE=1 SV=1	MOUSE	0.672977	3	0.0136455
tr|Q80WR0|Q80WR0_MOUSE	Nucleoporin 153 OS=Mus musculus GN=Nup153 PE=2 SV=1	MOUSE	0.672977	1	0.0586257
tr|Q3V214|Q3V214_MOUSE	MCG13422, isoform CRA_a OS=Mus musculus GN=Polr2e PE=2 SV=1	MOUSE	0.672977	1	0.0915031
sp|Q9WUM5|SUCA_MOUSE	Succinyl-CoA ligase [ADP/GDP-forming] subunit alpha, mitochondrial OS=Mus musculus GN=Suclg1 PE=1 SV=4	MOUSE	0.672977	6	0.289667
sp|Q61081|CDC37_MOUSE	Hsp90 co-chaperone Cdc37 OS=Mus musculus GN=Cdc37 PE=2 SV=1	MOUSE	0.672977	1	0.140519
tr|A0PJ89|A0PJ89_MOUSE	Mphosph10 protein (Fragment) OS=Mus musculus GN=Mphosph10 PE=2 SV=1	MOUSE	0.672977	2	3.97e-08
sp|Q9WVA2|TIM8A_MOUSE	Mitochondrial import inner membrane translocase subunit Tim8 A OS=Mus musculus GN=Timm8a1 PE=1 SV=1	MOUSE	0.672977	3	0.0204388
sp|Q68FD5|CLH1_MOUSE	Clathrin heavy chain 1 OS=Mus musculus GN=Cltc PE=1 SV=3	MOUSE	0.672977	7	0.0294213
tr|Q8K1X4|Q8K1X4_MOUSE	NCK associated protein 1 like OS=Mus musculus GN=Nckap1l PE=2 SV=1	MOUSE	0.672977	21	0.165072
sp|Q76MZ3|2AAA_MOUSE	Serine/threonine-protein phosphatase 2A 65 kDa regulatory subunit A alpha isoform OS=Mus musculus GN=Ppp2r1a PE=1 SV=3	MOUSE	0.672977	4	0.0558767
tr|Q542F1|Q542F1_MOUSE	Chloride intracellular channel 1, isoform CRA_c OS=Mus musculus GN=Clic1 PE=2 SV=1	MOUSE	0.672977	3	0.0321453
sp|Q8CG48|SMC2_MOUSE	Structural maintenance of chromosomes protein 2 OS=Mus musculus GN=Smc2 PE=1 SV=2	MOUSE	0.672977	1	0.296477
sp|Q9ERU9|RBP2_MOUSE	E3 SUMO-protein ligase RanBP2 OS=Mus musculus GN=Ranbp2 PE=1 SV=2	MOUSE	0.679203	2	0.0321453
sp|Q8JZM7|CDC73_MOUSE	Parafibromin OS=Mus musculus GN=Cdc73 PE=2 SV=1	MOUSE	0.679204	4	0.296477
tr|Q8R538|Q8R538_MOUSE	WD-repeat protein p103 OS=Mus musculus GN=Pwp2 PE=2 SV=1	MOUSE	0.679204	3	0.00417444
tr|Q80ZH7|Q80ZH7_MOUSE	DNA ligase OS=Mus musculus GN=Lig3 PE=2 SV=1	MOUSE	0.679204	7	0.0671738
sp|Q9D051|ODPB_MOUSE	Pyruvate dehydrogenase E1 component subunit beta, mitochondrial OS=Mus musculus GN=Pdhb PE=1 SV=1	MOUSE	0.679204	7	6.52e-08
sp|Q8K183|PDXK_MOUSE	Pyridoxal kinase OS=Mus musculus GN=Pdxk PE=1 SV=1	MOUSE	0.679204	6	0.00417444
sp|O08784|TCOF_MOUSE	Treacle protein OS=Mus musculus GN=Tcof1 PE=1 SV=1	MOUSE	0.685488	2	1.7e-07
sp|P59325|IF5_MOUSE	Eukaryotic translation initiation factor 5 OS=Mus musculus GN=Eif5 PE=1 SV=1	MOUSE	0.685488	2	0.00925359
sp|Q8CH02|SUGP1_MOUSE	SURP and G-patch domain-containing protein 1 OS=Mus musculus GN=Sugp1 PE=1 SV=1	MOUSE	0.685488	1	0.0836209
tr|Q3ULG5|Q3ULG5_MOUSE	Putative uncharacterized protein OS=Mus musculus GN=Mcm6 PE=2 SV=1	MOUSE	0.685488	36	0.0939242
sp|P25206|MCM3_MOUSE	DNA replication licensing factor MCM3 OS=Mus musculus GN=Mcm3 PE=1 SV=2	MOUSE	0.685488	2	0.0337545
tr|Q566K0|Q566K0_MOUSE	High mobility group AT-hook 1 OS=Mus musculus GN=Hmga1 PE=4 SV=1	MOUSE	0.685488	1	0.0671738
sp|P97814|PPIP1_MOUSE	Proline-serine-threonine phosphatase-interacting protein 1 OS=Mus musculus GN=Pstpip1 PE=1 SV=1	MOUSE	0.685488	7	2.97e-06
sp|Q9CQI9|MED30_MOUSE	Mediator of RNA polymerase II transcription subunit 30 OS=Mus musculus GN=Med30 PE=1 SV=1	MOUSE	0.685488	8	5.88e-07
tr|A0ZVB6|A0ZVB6_MOUSE	TBP-associated factor 170 OS=Mus musculus GN=Btaf1 PE=2 SV=1	MOUSE	0.685488	1	0.0359125
tr|Q9CZI5|Q9CZI5_MOUSE	Putative uncharacterized protein OS=Mus musculus GN=Rps23 PE=2 SV=1	MOUSE	0.685488	3	0.000136899
tr|Q99JS7|Q99JS7_MOUSE	Pon3 protein OS=Mus musculus GN=Pon3 PE=2 SV=1	MOUSE	0.685488	1	0.000470314
tr|Q8BG13|Q8BG13_MOUSE	Putative RNA-binding protein 3 OS=Mus musculus GN=Rbm3 PE=2 SV=1	MOUSE	0.685488	8	0.000120899
sp|Q921T2|TOIP1_MOUSE	Torsin-1A-interacting protein 1 OS=Mus musculus GN=Tor1aip1 PE=1 SV=3	MOUSE	0.691831	9	0.890905
sp|Q6PGC1|DHX29_MOUSE	ATP-dependent RNA helicase Dhx29 OS=Mus musculus GN=Dhx29 PE=2 SV=1	MOUSE	0.691831	1	0.809299
tr|Q8C605|Q8C605_MOUSE	6-phosphofructokinase OS=Mus musculus GN=Pfkp PE=2 SV=1	MOUSE	0.691831	3	0.002706
tr|Q3U169|Q3U169_MOUSE	Interferon regulatory factor 5 OS=Mus musculus GN=Irf5 PE=2 SV=1	MOUSE	0.691831	15	0.000349141
sp|P63101|1433Z_MOUSE	14-3-3 protein zeta/delta OS=Mus musculus GN=Ywhaz PE=1 SV=1	MOUSE	0.691831	1	0.00267213
tr|Q9D091|Q9D091_MOUSE	GTPase NRas OS=Mus musculus GN=Nras PE=2 SV=1	MOUSE	0.691831	1	0.00315789
sp|Q9Z0P5|TWF2_MOUSE	Twinfilin-2 OS=Mus musculus GN=Twf2 PE=1 SV=1	MOUSE	0.691831	1	8.92e-05
tr|E9Q5B5|E9Q5B5_MOUSE	Hexokinase-2 OS=Mus musculus GN=Hk2 PE=2 SV=1	MOUSE	0.691831	2	0.117119
sp|O08553|DPYL2_MOUSE	Dihydropyrimidinase-related protein 2 OS=Mus musculus GN=Dpysl2 PE=1 SV=2	MOUSE	0.698232	2	0.0616439
sp|P05063|ALDOC_MOUSE	Fructose-bisphosphate aldolase C OS=Mus musculus GN=Aldoc PE=1 SV=4	MOUSE	0.698232	2	0.000371678
sp|Q62425|NDUA4_MOUSE	NADH dehydrogenase [ubiquinone] 1 alpha subcomplex subunit 4 OS=Mus musculus GN=Ndufa4 PE=1 SV=2	MOUSE	0.698232	1	0.00167715
sp|P14733|LMNB1_MOUSE	Lamin-B1 OS=Mus musculus GN=Lmnb1 PE=1 SV=3	MOUSE	0.698232	3	0.00045324
tr|Q3UG53|Q3UG53_MOUSE	Putative uncharacterized protein OS=Mus musculus GN=Stk10 PE=2 SV=1	MOUSE	0.698232	1	0.0903279
sp|P05202|AATM_MOUSE	Aspartate aminotransferase, mitochondrial OS=Mus musculus GN=Got2 PE=1 SV=1	MOUSE	0.698233	1	0.0560175
sp|Q9CW46|RAVR1_MOUSE	Ribonucleoprotein PTB-binding 1 OS=Mus musculus GN=Raver1 PE=1 SV=2	MOUSE	0.704693	1	0.000265337
sp|P28033|Cebpb1_MOUSE	CCAAT/enhancer-binding protein beta 1 OS=Mus musculus GN=Cebpb1 PE=2 SV=1	MOUSE	0.704693	1	0.0193857
tr|Q8BVQ0|Q8BVQ0_MOUSE	WD repeat-containing protein 61 OS=Mus musculus GN=Wdr61 PE=2 SV=1	MOUSE	0.704693	4	0.0858475
tr|Q921W2|Q921W2_MOUSE	Nucleolysin TIAR OS=Mus musculus GN=Tial1 PE=2 SV=1	MOUSE	0.704693	15	0.0991102
sp|P62196|PRS8_MOUSE	26S protease regulatory subunit 8 OS=Mus musculus GN=Psmc5 PE=1 SV=1	MOUSE	0.704693	14	0.0241496
tr|Q4FZH3|Q4FZH3_MOUSE	MCG49778 OS=Mus musculus GN=Sap18 PE=2 SV=1	MOUSE	0.704693	2	3.4e-05
tr|Q5NTY0|Q5NTY0_MOUSE	DnaJ (Hsp40) homolog, subfamily A, member 1 OS=Mus musculus GN=Dnaja1 PE=2 SV=1	MOUSE	0.704693	4	0.0288942
sp|Q921H8|THIKA_MOUSE	3-ketoacyl-CoA thiolase A, peroxisomal OS=Mus musculus GN=Acaa1a PE=1 SV=1	MOUSE	0.711213	4	0.00511425
sp|Q9R207|NBN_MOUSE	Nibrin OS=Mus musculus GN=Nbn PE=1 SV=1	MOUSE	0.711213	1	0.015362
tr|Q8CDZ5|Q8CDZ5_MOUSE	Putative uncharacterized protein OS=Mus musculus GN=Nup133 PE=2 SV=1	MOUSE	0.711213	3	0.00123139
tr|G3UYD0|G3UYD0_MOUSE	General transcription factor II-I OS=Mus musculus GN=Gtf2i PE=2 SV=1	MOUSE	0.711213	2	0.00679637
sp|Q9ESV0|DDX24_MOUSE	ATP-dependent RNA helicase DDX24 OS=Mus musculus GN=Ddx24 PE=1 SV=2	MOUSE	0.711213	10	0.0290354
sp|Q9ESV0|DDX24_MOUSE	ATP-dependent RNA helicase DDX24 OS=Mus musculus GN=Ddx24 PE=1 SV=2	MOUSE	0.711213	1	0.0147907
sp|P54823|DDX6_MOUSE	Probable ATP-dependent RNA helicase DDX6 OS=Mus musculus GN=Ddx6 PE=1 SV=1	MOUSE	0.711213	2	0.0165433
tr|Q8R1V9|Q8R1V9_MOUSE	Protein Qars OS=Mus musculus GN=Qars PE=2 SV=1	MOUSE	0.711214	1	0.385198
tr|Q3TJ01|Q3TJ01_MOUSE	tRNA-splicing ligase RtcB homolog OS=Mus musculus GN=Rtcb PE=2 SV=1	MOUSE	0.711214	1	0.00197382
tr|Q3U4U6|Q3U4U6_MOUSE	Chaperonin containing Tcp1, subunit 3 (Gamma) OS=Mus musculus GN=Cct3 PE=2 SV=1	MOUSE	0.711214	1	0.0197045
sp|Q9QY81|PO210_MOUSE	Nuclear pore membrane glycoprotein 210 OS=Mus musculus GN=Nup210 PE=1 SV=2	MOUSE	0.711214	4	0.014787
sp|Q99ME9|NOG1_MOUSE	Nucleolar GTP-binding protein 1 OS=Mus musculus GN=Gtpbp4 PE=2 SV=3	MOUSE	0.717794	8	0.00511592
tr|Q3UXS6|Q3UXS6_MOUSE	Putative uncharacterized protein OS=Mus musculus GN=Rps15 PE=2 SV=1	MOUSE	0.717794	4	0.00348753
tr|Q3UIX4|Q3UIX4_MOUSE	Protein Srsf11 OS=Mus musculus GN=Srsf11 PE=2 SV=1	MOUSE	0.717794	1	0.0142352
tr|Q8BPH1|Q8BPH1_MOUSE	Putative uncharacterized protein OS=Mus musculus GN=Ywhae PE=2 SV=1	MOUSE	0.717794	7	0.00146342
sp|A4QPD3|Rel_MOUSE	Proto-oncogene c-Rel OS=Mus musculus GN=Rel PE=1 SV=2	MOUSE	0.717794	1	2.13e-05
sp|Q8CCF0|PRP31_MOUSE	U4/U6 small nuclear ribonucleoprotein Prp31 OS=Mus musculus GN=Prpf31 PE=1 SV=3	MOUSE	0.717794	6	0.00342351
tr|Q3V1M8|Q3V1M8_MOUSE	Putative uncharacterized protein OS=Mus musculus GN=Hdlbp PE=2 SV=1	MOUSE	0.717794	2	0.00065221
sp|Q8BMF4|ODP2_MOUSE	Dihydrolipoyllysine-residue acetyltransferase component of pyruvate dehydrogenase complex, mitochondrial OS=Mus musculus GN=Dlat PE=1 SV=2	MOUSE	0.717794	1	0.00348832
sp|Q9QWV9|CCNT1_MOUSE	Cyclin-T1 OS=Mus musculus GN=Ccnt1 PE=1 SV=3	MOUSE	0.717795	1	0.0376633
sp|Q8K2Z4|CND1_MOUSE	Condensin complex subunit 1 OS=Mus musculus GN=Ncapd2 PE=1 SV=2	MOUSE	0.724436	1	0.239817
tr|Q4FJU4|Q4FJU4_MOUSE	Pstpip2 protein OS=Mus musculus GN=Pstpip2 PE=2 SV=1	MOUSE	0.724436	4	0.939149
sp|Q8BTS4|NUP54_MOUSE	Nuclear pore complex protein Nup54 OS=Mus musculus GN=Nup54 PE=1 SV=1	MOUSE	0.724436	1	7.81e-06
tr|Q569X8|Q569X8_MOUSE	Nucleoporin 107 OS=Mus musculus GN=Nup107 PE=2 SV=1	MOUSE	0.724436	5	0.107148
tr|Q3UVN0|Q3UVN0_MOUSE	Putative uncharacterized protein OS=Mus musculus GN=Ddx39 PE=2 SV=1	MOUSE	0.724436	7	0.0119258
tr|Q3UVI9|Q3UVI9_MOUSE	Putative uncharacterized protein OS=Mus musculus GN=Abcf2 PE=2 SV=1	MOUSE	0.724436	2	0.0129833
sp|Q99LC5|ETFA_MOUSE	Electron transfer flavoprotein subunit alpha, mitochondrial OS=Mus musculus GN=Etfa PE=1 SV=2	MOUSE	0.724436	2	0.000185075
tr|Q3UIA5|Q3UIA5_MOUSE	Putative uncharacterized protein OS=Mus musculus GN=Cul1 PE=2 SV=1	MOUSE	0.724436	1	0.012819
tr|Q5BLJ9|Q5BLJ9_MOUSE	60S ribosomal protein L27 OS=Mus musculus GN=Rpl27 PE=2 SV=1	MOUSE	0.724436	1	0.00472081
sp|Q99LB6|MAT2B_MOUSE	Methionine adenosyltransferase 2 subunit beta OS=Mus musculus GN=Mat2b PE=2 SV=1	MOUSE	0.724436	9	8.5e-07
tr|Q3TX26|Q3TX26_MOUSE	Putative uncharacterized protein OS=Mus musculus GN=Anp32e PE=2 SV=1	MOUSE	0.724436	3	0.277104
tr|Q52KP0|Q52KP0_MOUSE	MCG13615, isoform CRA_a OS=Mus musculus GN=Rpl38 PE=3 SV=1	MOUSE	0.724436	13	0.00345494
sp|Q8CIH5|PLCG2_MOUSE	1-phosphatidylinositol 4,5-bisphosphate phosphodiesterase gamma-2 OS=Mus musculus GN=Plcg2 PE=1 SV=1	MOUSE	0.731139	9	0.00625824
sp|Q8R1G6|PDLI2_MOUSE	PDZ and LIM domain protein 2 OS=Mus musculus GN=Pdlim2 PE=1 SV=1	MOUSE	0.731139	5	0.00177629
tr|Q3TKX4|Q3TKX4_MOUSE	Putative uncharacterized protein (Fragment) OS=Mus musculus GN=Ddx52 PE=2 SV=1	MOUSE	0.731139	4	0.164912
tr|Q811T5|Q811T5_MOUSE	Toll-like receptor OS=Mus musculus GN=Tlr2 PE=2 SV=1	MOUSE	0.731139	2	0.000429558
sp|Q80X41|VRK1_MOUSE	Serine/threonine-protein kinase VRK1 OS=Mus musculus GN=Vrk1 PE=1 SV=2	MOUSE	0.731139	2	0.0106645
sp|Q7TMB8|CYFP1_MOUSE	Cytoplasmic FMR1-interacting protein 1 OS=Mus musculus GN=Cyfip1 PE=1 SV=1	MOUSE	0.731139	5	0.0138321
sp|Q8K4Q8|COL12_MOUSE	Collectin-12 OS=Mus musculus GN=Colec12 PE=1 SV=1	MOUSE	0.731139	23	0.165352
tr|Q544R1|Q544R1_MOUSE	Proline synthetase co-transcribed OS=Mus musculus GN=Prosc PE=2 SV=1	MOUSE	0.731139	1	0.0143676
tr|Q3UNQ3|Q3UNQ3_MOUSE	Putative uncharacterized protein OS=Mus musculus GN=Wdr5 PE=2 SV=1	MOUSE	0.731139	3	0.0182064
sp|Q8R409|HEXI1_MOUSE	Protein HEXIM1 OS=Mus musculus GN=Hexim1 PE=1 SV=1	MOUSE	0.731139	6	0.0932849
tr|B2RS09|B2RS09_MOUSE	Bromodomain containing 2 OS=Mus musculus GN=Brd2 PE=2 SV=1	MOUSE	0.737904	10	0.0126521
sp|Q9D0N7|CAF1B_MOUSE	Chromatin assembly factor 1 subunit B OS=Mus musculus GN=Chaf1b PE=2 SV=1	MOUSE	0.737904	1	0.642144
tr|Q499D4|Q499D4_MOUSE	Dkc1 protein OS=Mus musculus GN=Dkc1 PE=2 SV=1	MOUSE	0.737904	1	0.0103319
tr|Q545N8|Q545N8_MOUSE	Phosphomannomutase 2 OS=Mus musculus GN=Pmm2 PE=2 SV=1	MOUSE	0.737904	1	0.238793
tr|Q8C605|Q8C605_MOUSE	6-phosphofructokinase OS=Mus musculus GN=Pfkp PE=2 SV=1	MOUSE	0.737904	1	0.405681
tr|Q80XR5|Q80XR5_MOUSE	U2 small nuclear ribonucleoprotein auxiliary factor (U2AF) 2, isoform CRA_a OS=Mus musculus GN=U2af2 PE=2 SV=1	MOUSE	0.737905	1	0.101528
tr|B9EJ54|B9EJ54_MOUSE	MCG21756, isoform CRA_b OS=Mus musculus GN=Nup205 PE=2 SV=1	MOUSE	0.737905	5	0.465546
sp|Q8BK67|RCC2_MOUSE	Protein RCC2 OS=Mus musculus GN=Rcc2 PE=1 SV=1	MOUSE	0.744732	1	0.288806
sp|Q8K298|ANLN_MOUSE	Actin-binding protein anillin OS=Mus musculus GN=Anln PE=1 SV=2	MOUSE	0.744732	2	0.000784551
sp|Q91VW5|GOGA4_MOUSE	Golgin subfamily A member 4 OS=Mus musculus GN=Golga4 PE=1 SV=2	MOUSE	0.744732	1	0.102705
sp|Q6P9R2|OXSR1_MOUSE	Serine/threonine-protein kinase OSR1 OS=Mus musculus GN=Oxsr1 PE=1 SV=1	MOUSE	0.744732	8	0.200027
sp|Q5DTM8|BRE1A_MOUSE	E3 ubiquitin-protein ligase BRE1A OS=Mus musculus GN=Rnf20 PE=2 SV=2	MOUSE	0.744732	1	0.305936
sp|Q00899|TYY1_MOUSE	Transcriptional repressor protein YY1 OS=Mus musculus GN=Yy1 PE=1 SV=1	MOUSE	0.744732	2	0.810781
tr|Q3TBZ6|Q3TBZ6_MOUSE	Putative uncharacterized protein OS=Mus musculus GN=Necap2 PE=2 SV=1	MOUSE	0.744732	1	1.97e-05
sp|Q921F4|HNRLL_MOUSE	Heterogeneous nuclear ribonucleoprotein L-like OS=Mus musculus GN=Hnrnpll PE=1 SV=3	MOUSE	0.751623	1	0.272342
sp|P33174|KIF4_MOUSE	Chromosome-associated kinesin KIF4 OS=Mus musculus GN=Kif4 PE=1 SV=3	MOUSE	0.751623	4	0.00596
tr|Q543F8|Q543F8_MOUSE	Origin recognition complex, subunit 2-like (S. cerevisiae) OS=Mus musculus GN=Orc2 PE=2 SV=1	MOUSE	0.751623	1	0.362318
tr|Q3UWT6|Q3UWT6_MOUSE	Proteasome subunit alpha type OS=Mus musculus GN=Psma2 PE=2 SV=1	MOUSE	0.751623	10	0.00616276
tr|Q91V55|Q91V55_MOUSE	40S ribosomal protein S5 OS=Mus musculus GN=Rps5 PE=2 SV=1	MOUSE	0.751623	2	0.119356
tr|Q3UKP5|Q3UKP5_MOUSE	Putative uncharacterized protein OS=Mus musculus GN=Xab2 PE=2 SV=1	MOUSE	0.751623	1	0.908207
tr|B2RRH9|B2RRH9_MOUSE	Guanine monphosphate synthetase OS=Mus musculus GN=Gmps PE=2 SV=1	MOUSE	0.751623	2	0.104289
tr|Q3UFJ3|Q3UFJ3_MOUSE	Pyruvate dehydrogenase E1 alpha 1 OS=Mus musculus GN=Pdha1 PE=2 SV=1	MOUSE	0.751623	8	0.307427
tr|Q3TVJ8|Q3TVJ8_MOUSE	Signal sequence receptor, delta, isoform CRA_b OS=Mus musculus GN=Ssr4 PE=2 SV=1	MOUSE	0.751623	6	0.0999572
sp|P60335|PCBP1_MOUSE	Poly(rC)-binding protein 1 OS=Mus musculus GN=Pcbp1 PE=1 SV=1	MOUSE	0.751623	2	0.790887
tr|B1AU75|B1AU75_MOUSE	Nuclear autoantigenic sperm protein OS=Mus musculus GN=Nasp PE=4 SV=1	MOUSE	0.751623	1	0.00215726
tr|A1ILG8|A1ILG8_MOUSE	Chorein OS=Mus musculus GN=Vps13c PE=2 SV=1	MOUSE	0.751623	1	0.0165395
tr|E9Q2I4|E9Q2I4_MOUSE	Protein Elmsan1 OS=Mus musculus GN=Elmsan1 PE=4 SV=1	MOUSE	0.751623	4	0.0201569
tr|Q5QNU0|Q5QNU0_MOUSE	Nucleoporin 88, isoform CRA_b OS=Mus musculus GN=Nup88 PE=2 SV=1	MOUSE	0.758577	4	0.00475948
sp|Q3UEB3|PUF60_MOUSE	Poly(U)-binding-splicing factor PUF60 OS=Mus musculus GN=Puf60 PE=2 SV=2	MOUSE	0.758577	1	0.631344
sp|Q7TNV0|DEK_MOUSE	Protein DEK OS=Mus musculus GN=Dek PE=1 SV=1	MOUSE	0.758577	4	0.43398
tr|Q3UZ17|Q3UZ17_MOUSE	Putative uncharacterized protein OS=Mus musculus GN=Luc7l2 PE=2 SV=1	MOUSE	0.758578	3	0.0152819
tr|B2RY27|B2RY27_MOUSE	MCG125789, isoform CRA_a OS=Mus musculus GN=Taok3 PE=2 SV=1	MOUSE	0.758578	3	0.0584282
tr|Q3TUE1|Q3TUE1_MOUSE	Far upstream element-binding protein 1 OS=Mus musculus GN=Fubp1 PE=2 SV=1	MOUSE	0.758578	2	0.00986908
sp|Q99PT1|GDIR1_MOUSE	Rho GDP-dissociation inhibitor 1 OS=Mus musculus GN=Arhgdia PE=1 SV=3	MOUSE	0.758578	2	9.45e-05
tr|Q52L87|Q52L87_MOUSE	Tubulin, alpha 1C OS=Mus musculus GN=Tuba1c PE=2 SV=1	MOUSE	0.765596	8	0.806867
tr|Q8C586|Q8C586_MOUSE	Putative uncharacterized protein OS=Mus musculus GN=Rbpms PE=2 SV=1	MOUSE	0.765597	2	0.088129
tr|Q3UWX7|Q3UWX7_MOUSE	Putative uncharacterized protein OS=Mus musculus GN=Tcea1 PE=2 SV=1	MOUSE	0.765597	1	0.110134
sp|P97310|MCM2_MOUSE	DNA replication licensing factor MCM2 OS=Mus musculus GN=Mcm2 PE=1 SV=3	MOUSE	0.765597	1	0.00631062
tr|Q921S6|Q921S6_MOUSE	Myocyte enhancer factor 2D OS=Mus musculus GN=Mef2d PE=2 SV=1	MOUSE	0.765597	5	0.485749
sp|Q8K4Z5|SF3A1_MOUSE	Splicing factor 3A subunit 1 OS=Mus musculus GN=Sf3a1 PE=1 SV=1	MOUSE	0.765597	4	0.185332
tr|Q8VHM5|Q8VHM5_MOUSE	Heterogeneous nuclear ribonucleoprotein R OS=Mus musculus GN=Hnrnpr PE=2 SV=1	MOUSE	0.765597	8	0.00679637
tr|Q9DCC5|Q9DCC5_MOUSE	Cbx3 protein OS=Mus musculus GN=Cbx3 PE=2 SV=1	MOUSE	0.765597	1	0.137858
tr|D3YUM1|D3YUM1_MOUSE	NADH dehydrogenase [ubiquinone] flavoprotein 1, mitochondrial OS=Mus musculus GN=Ndufv1 PE=2 SV=1	MOUSE	0.765597	1	0.692534
sp|Q60972|RBBP4_MOUSE	Histone-binding protein RBBP4 OS=Mus musculus GN=Rbbp4 PE=1 SV=5	MOUSE	0.765597	2	0.00414441
sp|O35638|STAG2_MOUSE	Cohesin subunit SA-2 OS=Mus musculus GN=Stag2 PE=1 SV=3	MOUSE	0.765597	7	0.0547861
sp|P70460|VASP_MOUSE	Vasodilator-stimulated phosphoprotein OS=Mus musculus GN=Vasp PE=1 SV=4	MOUSE	0.77268	4	0.0811628
sp|Q60749|KHDR1_MOUSE	KH domain-containing, RNA-binding, signal transduction-associated protein 1 OS=Mus musculus GN=Khdrbs1 PE=1 SV=2	MOUSE	0.77268	10	0.00542307
tr|Q561N4|Q561N4_MOUSE	MCG1032217 OS=Mus musculus GN=Ube2l3 PE=2 SV=1	MOUSE	0.77268	3	0.10316
sp|Q9JHS9|CWC15_MOUSE	Spliceosome-associated protein CWC15 homolog OS=Mus musculus GN=Cwc15 PE=1 SV=1	MOUSE	0.772681	2	0.503376
tr|Q91YK6|Q91YK6_MOUSE	Rpl23a protein (Fragment) OS=Mus musculus GN=Rpl23a PE=2 SV=1	MOUSE	0.772681	1	0.0152819
sp|Q99LT0|DPY30_MOUSE	Protein dpy-30 homolog OS=Mus musculus GN=Dpy30 PE=1 SV=1	MOUSE	0.772681	1	0.00986908
tr|Q3UM17|Q3UM17_MOUSE	Putative uncharacterized protein OS=Mus musculus GN=Rbpj PE=2 SV=1	MOUSE	0.772681	1	0.130503
sp|Q5SUF2|LC7L3_MOUSE	Luc7-like protein 3 OS=Mus musculus GN=Luc7l3 PE=1 SV=1	MOUSE	0.772681	3	0.953471
tr|H3BKM0|H3BKM0_MOUSE	AP-2 complex subunit beta OS=Mus musculus GN=Ap2b1 PE=2 SV=1	MOUSE	0.77983	1	0.0390637
sp|Q9CWZ3|RBM8A_MOUSE	RNA-binding protein 8A OS=Mus musculus GN=Rbm8a PE=1 SV=3	MOUSE	0.77983	7	0.00264297
tr|A2AWT5|A2AWT5_MOUSE	Nucleolar transcription factor 1 OS=Mus musculus GN=Ubtf PE=4 SV=1	MOUSE	0.77983	27	0.0999482
tr|Q80Y09|Q80Y09_MOUSE	Pdcd6ip protein OS=Mus musculus GN=Pdcd6ip PE=2 SV=1	MOUSE	0.77983	2	0.0738194
tr|Q80V79|Q80V79_MOUSE	MutS homolog 2 (E. coli) OS=Mus musculus GN=Msh2 PE=2 SV=1	MOUSE	0.77983	4	0.143815
sp|P97450|ATP5J_MOUSE	ATP synthase-coupling factor 6, mitochondrial OS=Mus musculus GN=Atp5j PE=1 SV=1	MOUSE	0.77983	5	0.00251874
tr|Q5SZA3|Q5SZA3_MOUSE	Histone cluster 1, H1c OS=Mus musculus GN=Hist1h1c PE=2 SV=1	MOUSE	0.77983	1	0.0369946
tr|B2RQ18|B2RQ18_MOUSE	Peptidyl-prolyl cis-trans isomerase OS=Mus musculus GN=Fkbp15 PE=2 SV=1	MOUSE	0.77983	1	0.0518665
sp|Q569Z5|DDX46_MOUSE	Probable ATP-dependent RNA helicase DDX46 OS=Mus musculus GN=Ddx46 PE=1 SV=2	MOUSE	0.77983	2	0.0167385
sp|Q9WVA3|BUB3_MOUSE	Mitotic checkpoint protein BUB3 OS=Mus musculus GN=Bub3 PE=2 SV=2	MOUSE	0.77983	2	0.00047077
sp|Q9ES52|SHIP1_MOUSE	Phosphatidylinositol 3,4,5-trisphosphate 5-phosphatase 1 OS=Mus musculus GN=Inpp5d PE=1 SV=2	MOUSE	0.77983	1	0.214639
sp|Q923G2|RPAB3_MOUSE	DNA-directed RNA polymerases I, II, and III subunit RPABC3 OS=Mus musculus GN=Polr2h PE=2 SV=3	MOUSE	0.787046	10	1.7e-06
RRRRRtr|B2RUM8|B2RUM8_MOUSE	REVERSED DEAD (Asp-Glu-Ala-Asp) box polypeptide 18 OS=Mus musculus GN=Ddx18 PE=2 SV=1	MOUSE	0.787046	2	0.00423164
sp|Q9CU62|SMC1A_MOUSE	Structural maintenance of chromosomes protein 1A OS=Mus musculus GN=Smc1a PE=1 SV=4	MOUSE	0.787046	2	0.000110443
tr|B2RQV1|B2RQV1_MOUSE	RIKEN cDNA C330023M02, isoform CRA_a OS=Mus musculus GN=Naa25 PE=2 SV=1	MOUSE	0.787046	3	0.0360539
tr|Q3U2Z6|Q3U2Z6_MOUSE	Putative uncharacterized protein OS=Mus musculus GN=Tpp1 PE=2 SV=1	MOUSE	0.787046	1	0.00213139
tr|Q5HZH8|Q5HZH8_MOUSE	MAD2 mitotic arrest deficient-like 1 (Yeast) OS=Mus musculus GN=Mad2l1 PE=2 SV=1	MOUSE	0.787046	1	0.101273
sp|P26041|MOES_MOUSE	Moesin OS=Mus musculus GN=Msn PE=1 SV=3	MOUSE	0.787046	5	0.171937
sp|Q8R2U0|SEH1_MOUSE	Nucleoporin SEH1 OS=Mus musculus GN=Seh1l PE=2 SV=1	MOUSE	0.787046	7	0.000118728
tr|Q3UYD0|Q3UYD0_MOUSE	Putative uncharacterized protein OS=Mus musculus GN=Utp14a PE=2 SV=1	MOUSE	0.787046	5	0.0837276
tr|Q3UZV1|Q3UZV1_MOUSE	Putative uncharacterized protein (Fragment) OS=Mus musculus GN=Golga3 PE=2 SV=1	MOUSE	0.787046	4	0.00264297
sp|Q9QYS9|QKI_MOUSE	Protein quaking OS=Mus musculus GN=Qki PE=1 SV=1	MOUSE	0.787046	2	0.00309388
tr|E9QPI5|E9QPI5_MOUSE	Sister chromatid cohesion protein PDS5 homolog A OS=Mus musculus GN=Pds5a PE=4 SV=1	MOUSE	0.787046	1	0.0613134
tr|B7ZP01|B7ZP01_MOUSE	Stap1 protein OS=Mus musculus GN=Stap1 PE=2 SV=1	MOUSE	0.787046	1	0.000135549
sp|P63085|MK01_MOUSE	Mitogen-activated protein kinase 1 OS=Mus musculus GN=Mapk1 PE=1 SV=3	MOUSE	0.794328	1	0.00945255
tr|B7ZWI2|B7ZWI2_MOUSE	1110005A23Rik protein OS=Mus musculus GN=1110005A23Rik PE=2 SV=1	MOUSE	0.794328	1	0.000402816
sp|Q9QXE7|TBL1X_MOUSE	F-box-like/WD repeat-containing protein TBL1X OS=Mus musculus GN=Tbl1x PE=2 SV=2	MOUSE	0.794328	15	0.217064
sp|Q8BH43|WASF2_MOUSE	Wiskott-Aldrich syndrome protein family member 2 OS=Mus musculus GN=Wasf2 PE=1 SV=1	MOUSE	0.794328	1	5.62e-06
tr|Q6P7V9|Q6P7V9_MOUSE	Structural maintenance of chromosomes protein OS=Mus musculus GN=Smc4 PE=2 SV=1	MOUSE	0.794328	3	0.143815
sp|Q8K284|TF3C1_MOUSE	General transcription factor 3C polypeptide 1 OS=Mus musculus GN=Gtf3c1 PE=1 SV=2	MOUSE	0.794328	1	0.600001
tr|Q5M8R9|Q5M8R9_MOUSE	Farnesyl diphosphate synthetase OS=Mus musculus GN=Fdps PE=2 SV=1	MOUSE	0.794328	1	0.19598
sp|Q9Z1N5|DX39B_MOUSE	Spliceosome RNA helicase Ddx39b OS=Mus musculus GN=Ddx39b PE=1 SV=1	MOUSE	0.794328	1	5.07e-06
sp|Q3TFK5|GPTC4_MOUSE	G patch domain-containing protein 4 OS=Mus musculus GN=Gpatch4 PE=1 SV=1	MOUSE	0.794328	1	0.0112127
tr|Q5BL05|Q5BL05_MOUSE	Cut-like homeobox 1 OS=Mus musculus GN=Cux1 PE=2 SV=1	MOUSE	0.794328	1	0.00170641
tr|Q8C660|Q8C660_MOUSE	RIKEN cDNA 1810008A18, isoform CRA_a OS=Mus musculus GN=Fam207a PE=2 SV=1	MOUSE	0.794328	4	0.279337
sp|P43275|H11_MOUSE	Histone H1.1 OS=Mus musculus GN=Hist1h1a PE=1 SV=2	MOUSE	0.794328	1	0.0642696
sp|P08249|MDHM_MOUSE	Malate dehydrogenase, mitochondrial OS=Mus musculus GN=Mdh2 PE=1 SV=3	MOUSE	0.794329	4	0.618288
tr|Q91WS8|Q91WS8_MOUSE	Acyl-Coenzyme A dehydrogenase, medium chain OS=Mus musculus GN=Acadm PE=2 SV=1	MOUSE	0.801678	1	0.0149299
sp|Q6PFD9|NUP98_MOUSE	Nuclear pore complex protein Nup98-Nup96 OS=Mus musculus GN=Nup98 PE=1 SV=2	MOUSE	0.801678	2	0.0669884
tr|Q4KL82|Q4KL82_MOUSE	Replication factor C (Activator 1) 2 OS=Mus musculus GN=Rfc2 PE=2 SV=1	MOUSE	0.801678	1	0.00600365
sp|P32020|NLTP_MOUSE	Non-specific lipid-transfer protein OS=Mus musculus GN=Scp2 PE=1 SV=3	MOUSE	0.801678	2	0.396325
tr|E9PVX6|E9PVX6_MOUSE	Protein Mki67 OS=Mus musculus GN=Mki67 PE=2 SV=1	MOUSE	0.801678	1	0.00999824
sp|Q8BX09|RBBP5_MOUSE	Retinoblastoma-binding protein 5 OS=Mus musculus GN=Rbbp5 PE=1 SV=2	MOUSE	0.801678	6	0.346578
tr|Q544Z6|Q544Z6_MOUSE	Bcl2-associated X protein, isoform CRA_b OS=Mus musculus GN=Bax PE=2 SV=1	MOUSE	0.801678	2	0.182006
sp|P70288|HDAC2_MOUSE	Histone deacetylase 2 OS=Mus musculus GN=Hdac2 PE=1 SV=1	MOUSE	0.801678	2	2.45e-05
sp|Q8K3X4|I2BPL_MOUSE	Interferon regulatory factor 2-binding protein-like OS=Mus musculus GN=Irf2bpl PE=1 SV=1	MOUSE	0.801678	6	0.0158073
tr|Q3UZQ6|Q3UZQ6_MOUSE	Putative uncharacterized protein (Fragment) OS=Mus musculus GN=Nupl1 PE=2 SV=1	MOUSE	0.809096	5	0.0298218
sp|Q7TPD0|INT3_MOUSE	Integrator complex subunit 3 OS=Mus musculus GN=Ints3 PE=2 SV=2	MOUSE	0.809096	1	0.434291
sp|Q60715|P4HA1_MOUSE	Prolyl 4-hydroxylase subunit alpha-1 OS=Mus musculus GN=P4ha1 PE=2 SV=2	MOUSE	0.809096	2	0.0286331
tr|Q56A15|Q56A15_MOUSE	Cytochrome c OS=Mus musculus GN=Cycs PE=2 SV=1	MOUSE	0.809096	3	0.109354
tr|Q8C2D1|Q8C2D1_MOUSE	Putative uncharacterized protein OS=Mus musculus GN=Hars PE=2 SV=1	MOUSE	0.809096	1	0.641087
tr|Q3UCF2|Q3UCF2_MOUSE	MCG18249, isoform CRA_a OS=Mus musculus GN=Cdc5l PE=2 SV=1	MOUSE	0.809096	4	0.109144
sp|Q8BJ71|NUP93_MOUSE	Nuclear pore complex protein Nup93 OS=Mus musculus GN=Nup93 PE=2 SV=1	MOUSE	0.809096	1	0.0590415
tr|Q3UE96|Q3UE96_MOUSE	Putative uncharacterized protein OS=Mus musculus GN=Sipa1 PE=2 SV=1	MOUSE	0.809096	1	0.566242
tr|Q3UDE0|Q3UDE0_MOUSE	Putative uncharacterized protein (Fragment) OS=Mus musculus GN=Pmpca PE=2 SV=1	MOUSE	0.809096	3	0.000114735
sp|Q8C570|RAE1L_MOUSE	mRNA export factor OS=Mus musculus GN=Rae1 PE=1 SV=1	MOUSE	0.809096	1	0.0153416
tr|A2A5N2|A2A5N2_MOUSE	Tyrosine 3-monooxygenase/tryptophan 5-monooxygenase activation protein, beta polypeptide OS=Mus musculus GN=Ywhab PE=2 SV=1	MOUSE	0.809096	3	0.149954
tr|Q1WWK3|Q1WWK3_MOUSE	Hist1h1b protein (Fragment) OS=Mus musculus GN=Hist1h1b PE=2 SV=1	MOUSE	0.809096	4	0.0323676
tr|Q544H0|Q544H0_MOUSE	Eukaryotic translation initiation factor 3 subunit G OS=Mus musculus GN=Eif3g PE=2 SV=1	MOUSE	0.816582	1	0.0030382
sp|Q7TMK9|HNRPQ_MOUSE	Heterogeneous nuclear ribonucleoprotein Q OS=Mus musculus GN=Syncrip PE=1 SV=2	MOUSE	0.816582	1	0.145524
sp|Q61584|FXR1_MOUSE	Fragile X mental retardation syndrome-related protein 1 OS=Mus musculus GN=Fxr1 PE=1 SV=2	MOUSE	0.816582	1	0.0035778
tr|Q80Y35|Q80Y35_MOUSE	Nuclear mitotic apparatus protein 1 OS=Mus musculus GN=Numa1 PE=2 SV=1	MOUSE	0.816582	1	0.000796722
sp|Q99KP6|PRP19_MOUSE	Pre-mRNA-processing factor 19 OS=Mus musculus GN=Prpf19 PE=1 SV=1	MOUSE	0.816582	3	0.0106473
tr|Q7TPT7|Q7TPT7_MOUSE	Valyl-tRNA synthetase OS=Mus musculus GN=Vars PE=2 SV=1	MOUSE	0.816582	1	0.16227
sp|Q9JIG7|CCD22_MOUSE	Coiled-coil domain-containing protein 22 OS=Mus musculus GN=Ccdc22 PE=1 SV=1	MOUSE	0.816582	7	0.165829
tr|E0CYQ2|E0CYQ2_MOUSE	NudC domain-containing protein 2 OS=Mus musculus GN=Nudcd2 PE=2 SV=1	MOUSE	0.816583	2	0.0338788
sp|Q5XJE5|LEO1_MOUSE	RNA polymerase-associated protein LEO1 OS=Mus musculus GN=Leo1 PE=1 SV=2	MOUSE	0.816583	1	0.159585
sp|Q80U93|NU214_MOUSE	Nuclear pore complex protein Nup214 OS=Mus musculus GN=Nup214 PE=1 SV=2	MOUSE	0.824138	1	0.211647
sp|Q9WV70|NOC2L_MOUSE	Nucleolar complex protein 2 homolog OS=Mus musculus GN=Noc2l PE=1 SV=2	MOUSE	0.824138	1	0.146649
tr|Q9D9Z4|Q9D9Z4_MOUSE	Putative uncharacterized protein OS=Mus musculus GN=Atp6v1c1 PE=2 SV=1	MOUSE	0.824138	3	0.0667769
tr|Q543M7|Q543M7_MOUSE	Importin subunit alpha OS=Mus musculus GN=Kpna3 PE=2 SV=1	MOUSE	0.824138	12	0.137539
tr|Q5M9N5|Q5M9N5_MOUSE	Ribosomal protein L28 OS=Mus musculus GN=Rpl28 PE=2 SV=1	MOUSE	0.824138	1	0.0591578
tr|B9EIU1|B9EIU1_MOUSE	Glutamyl-prolyl-tRNA synthetase OS=Mus musculus GN=Eprs PE=2 SV=1	MOUSE	0.824138	1	0.231796
sp|Q60848|HELLS_MOUSE	Lymphocyte-specific helicase OS=Mus musculus GN=Hells PE=1 SV=2	MOUSE	0.824138	1	0.0019381
tr|Q9CXX7|Q9CXX7_MOUSE	Putative uncharacterized protein OS=Mus musculus GN=Snrpa PE=2 SV=1	MOUSE	0.824138	2	8.75e-05
sp|P48036|ANXA5_MOUSE	Annexin A5 OS=Mus musculus GN=Anxa5 PE=1 SV=1	MOUSE	0.824138	3	0.00142411
sp|Q61191|HCFC1_MOUSE	Host cell factor 1 OS=Mus musculus GN=Hcfc1 PE=1 SV=2	MOUSE	0.824138	22	5.78e-05
sp|Q8BJS4|SUN2_MOUSE	SUN domain-containing protein 2 OS=Mus musculus GN=Sun2 PE=1 SV=3	MOUSE	0.824138	4	0.00353549
tr|Q6NXX7|Q6NXX7_MOUSE	Abce1 protein (Fragment) OS=Mus musculus GN=Abce1 PE=2 SV=1	MOUSE	0.824138	3	0.00043154
tr|Q3UL43|Q3UL43_MOUSE	Putative uncharacterized protein OS=Mus musculus GN=Nup155 PE=2 SV=1	MOUSE	0.824138	5	0.0099825
tr|F8VPX1|F8VPX1_MOUSE	Ubiquitin carboxyl-terminal hydrolase OS=Mus musculus GN=Usp7 PE=2 SV=1	MOUSE	0.824138	1	0.0680976
sp|Q04750|TOP1_MOUSE	DNA topoisomerase 1 OS=Mus musculus GN=Top1 PE=1 SV=2	MOUSE	0.824138	4	0.270968
sp|Q8BJY1|PSMD5_MOUSE	26S proteasome non-ATPase regulatory subunit 5 OS=Mus musculus GN=Psmd5 PE=1 SV=4	MOUSE	0.824138	2	0.0289915
sp|Q56A08|GPKOW_MOUSE	G patch domain and KOW motifs-containing protein OS=Mus musculus GN=Gpkow PE=2 SV=2	MOUSE	0.824138	1	0.00102227
tr|B2RUM8|B2RUM8_MOUSE	DEAD (Asp-Glu-Ala-Asp) box polypeptide 18 OS=Mus musculus GN=Ddx18 PE=2 SV=1	MOUSE	0.824138	1	0.0637966
tr|Q541B1|Q541B1_MOUSE	CXXC finger 1 (PHD domain), isoform CRA_f OS=Mus musculus GN=Cxxc1 PE=2 SV=1	MOUSE	0.824138	5	0.0010546
sp|Q91VC3|IF4A3_MOUSE	Eukaryotic initiation factor 4A-III OS=Mus musculus GN=Eif4a3 PE=2 SV=3	MOUSE	0.824139	2	0.000756996
tr|G3UWZ0|G3UWZ0_MOUSE	Bromodomain adjacent to zinc finger domain protein 1A OS=Mus musculus GN=Baz1a PE=2 SV=1	MOUSE	0.831764	4	0.0325325
tr|Q99M46|Q99M46_MOUSE	DNA-directed RNA polymerase II subunit RPB3 OS=Mus musculus GN=Polr2c PE=2 SV=1	MOUSE	0.831764	1	0.0905897
tr|Q8C845|Q8C845_MOUSE	EF-hand domain-containing protein D2 OS=Mus musculus GN=Efhd2 PE=2 SV=1	MOUSE	0.831764	2	0.178764
sp|Q9Z2X1|HNRPF_MOUSE	Heterogeneous nuclear ribonucleoprotein F OS=Mus musculus GN=Hnrnpf PE=1 SV=3	MOUSE	0.831764	3	0.00115594
sp|P53569|CEBPZ_MOUSE	CCAAT/enhancer-binding protein zeta OS=Mus musculus GN=Cebpz PE=1 SV=2	MOUSE	0.831764	1	0.0782944
tr|C6EQH3|C6EQH3_MOUSE	ASL1/Suclg2 fusion protein OS=Mus musculus PE=2 SV=1	MOUSE	0.831764	2	0.116292
tr|Q4FZE6|Q4FZE6_MOUSE	Ribosomal protein S7 OS=Mus musculus GN=Rps7 PE=2 SV=1	MOUSE	0.831764	1	0.000102291
tr|Q544R5|Q544R5_MOUSE	MCG16669, isoform CRA_b OS=Mus musculus GN=Tardbp PE=2 SV=1	MOUSE	0.831764	2	0.0429466
tr|Q3ULP9|Q3ULP9_MOUSE	Putative uncharacterized protein OS=Mus musculus GN=Fubp3 PE=2 SV=1	MOUSE	0.831764	8	0.106966
tr|Q3UZ81|Q3UZ81_MOUSE	Putative uncharacterized protein OS=Mus musculus GN=Il16 PE=2 SV=1	MOUSE	0.831764	15	0.00864456
sp|Q9CQF3|CPSF5_MOUSE	Cleavage and polyadenylation specificity factor subunit 5 OS=Mus musculus GN=Nudt21 PE=1 SV=1	MOUSE	0.831764	1	0.00266221
sp|Q6NV83|SR140_MOUSE	U2 snRNP-associated SURP motif-containing protein OS=Mus musculus GN=U2surp PE=2 SV=3	MOUSE	0.831764	6	0.0149299
sp|Q9WTX8|MD1L1_MOUSE	Mitotic spindle assembly checkpoint protein MAD1 OS=Mus musculus GN=Mad1l1 PE=2 SV=1	MOUSE	0.831764	6	0.231796
tr|B7ZP47|B7ZP47_MOUSE	Wapal protein OS=Mus musculus GN=Wapal PE=2 SV=1	MOUSE	0.83946	3	0.00268264
tr|Q3UJX2|Q3UJX2_MOUSE	Putative uncharacterized protein OS=Mus musculus GN=Ctnnbl1 PE=2 SV=1	MOUSE	0.83946	2	0.059042
sp|Q6ZQ03|FNBP4_MOUSE	Formin-binding protein 4 OS=Mus musculus GN=Fnbp4 PE=1 SV=2	MOUSE	0.83946	3	0.000527582
tr|Q5PPQ7|Q5PPQ7_MOUSE	Coronin OS=Mus musculus GN=Coro1c PE=2 SV=1	MOUSE	0.83946	6	0.045602
sp|Q8BZX4|SREK1_MOUSE	Splicing regulatory glutamine/lysine-rich protein 1 OS=Mus musculus GN=Srek1 PE=2 SV=1	MOUSE	0.83946	6	3.32e-05
sp|P21447|MDR1A_MOUSE	Multidrug resistance protein 1A OS=Mus musculus GN=Abcb1a PE=1 SV=3	MOUSE	0.83946	4	0.00664471
sp|P60766|CDC42_MOUSE	Cell division control protein 42 homolog OS=Mus musculus GN=Cdc42 PE=1 SV=2	MOUSE	0.83946	4	0.335423
sp|P26516|PSMD7_MOUSE	26S proteasome non-ATPase regulatory subunit 7 OS=Mus musculus GN=Psmd7 PE=1 SV=2	MOUSE	0.83946	5	0.856442
tr|Q922I7|Q922I7_MOUSE	MCG13402, isoform CRA_c OS=Mus musculus GN=Ptbp1 PE=2 SV=1	MOUSE	0.83946	11	0.00130162
tr|J3QNU6|J3QNU6_MOUSE	Beta-arrestin-1 OS=Mus musculus GN=Arrb1 PE=2 SV=1	MOUSE	0.83946	5	0.00277223
tr|Q3U2V0|Q3U2V0_MOUSE	Putative uncharacterized protein OS=Mus musculus GN=Sympk PE=2 SV=1	MOUSE	0.847227	1	0.682579
sp|Q9CSH3|RRP44_MOUSE	Exosome complex exonuclease RRP44 OS=Mus musculus GN=Dis3 PE=2 SV=4	MOUSE	0.847227	2	0.0964025
tr|Q3THG0|Q3THG0_MOUSE	Putative uncharacterized protein OS=Mus musculus GN=Atp5o PE=2 SV=1	MOUSE	0.847227	7	0.0773176
tr|G5E8N7|G5E8N7_MOUSE	Bifunctional polynucleotide phosphatase/kinase OS=Mus musculus GN=Pnkp PE=4 SV=1	MOUSE	0.847227	2	0.00250397
sp|Q9JIK5|DDX21_MOUSE	Nucleolar RNA helicase 2 OS=Mus musculus GN=Ddx21 PE=1 SV=3	MOUSE	0.847227	41	0.0813517
tr|Q542P8|Q542P8_MOUSE	EMG1 nucleolar protein homolog (S. cerevisiae), isoform CRA_a OS=Mus musculus GN=Emg1 PE=2 SV=1	MOUSE	0.847227	2	0.0459891
sp|Q8CH18|CCAR1_MOUSE	Cell division cycle and apoptosis regulator protein 1 OS=Mus musculus GN=Ccar1 PE=1 SV=1	MOUSE	0.847227	1	0.101135
sp|Q99LC2|CSTF1_MOUSE	Cleavage stimulation factor subunit 1 OS=Mus musculus GN=Cstf1 PE=2 SV=1	MOUSE	0.847227	1	0.00333741
tr|K3W4P9|K3W4P9_MOUSE	REST corepressor 1 OS=Mus musculus GN=Rcor1 PE=2 SV=1	MOUSE	0.847227	12	0.000966344
sp|Q9QUM9|PSA6_MOUSE	Proteasome subunit alpha type-6 OS=Mus musculus GN=Psma6 PE=1 SV=1	MOUSE	0.847227	5	0.00300956
sp|Q8VIJ6|SFPQ_MOUSE	Splicing factor, proline- and glutamine-rich OS=Mus musculus GN=Sfpq PE=1 SV=1	MOUSE	0.847227	4	0.0483926
tr|G3X8Y3|G3X8Y3_MOUSE	N-alpha-acetyltransferase 15, NatA auxiliary subunit OS=Mus musculus GN=Naa15 PE=4 SV=1	MOUSE	0.847227	2	0.00117916
tr|B7ZND7|B7ZND7_MOUSE	2310014H01Rik protein OS=Mus musculus GN=Ppp1r18 PE=2 SV=1	MOUSE	0.847227	1	0.0467655
sp|Q9CZU3|SK2L2_MOUSE	Superkiller viralicidic activity 2-like 2 OS=Mus musculus GN=Skiv2l2 PE=1 SV=1	MOUSE	0.847227	28	0.269043
sp|Q6NXI6|RPRD2_MOUSE	Regulation of nuclear pre-mRNA domain-containing protein 2 OS=Mus musculus GN=Rprd2 PE=1 SV=1	MOUSE	0.847228	1	0.0482627
tr|G3UVU2|G3UVU2_MOUSE	Splicing factor 3A subunit 2 OS=Mus musculus GN=Sf3a2 PE=4 SV=1	MOUSE	0.847228	1	2.21e-05
sp|Q61033|LAP2A_MOUSE	Lamina-associated polypeptide 2, isoforms alpha/zeta OS=Mus musculus GN=Tmpo PE=1 SV=4	MOUSE	0.847228	4	0.300015
tr|F8WH01|F8WH01_MOUSE	Protein arginine N-methyltransferase 1 OS=Mus musculus GN=Prmt1 PE=2 SV=1	MOUSE	0.847228	4	0.014657
tr|Q7TPS7|Q7TPS7_MOUSE	Nfyc protein OS=Mus musculus GN=Nfyc PE=2 SV=1	MOUSE	0.847228	21	0.031323
tr|F7CBP1|F7CBP1_MOUSE	Eukaryotic translation initiation factor 4 gamma 2 OS=Mus musculus GN=Eif4g2 PE=4 SV=1	MOUSE	0.855066	1	0.147932
sp|Q9DBD5|PELP1_MOUSE	Proline-, glutamic acid- and leucine-rich protein 1 OS=Mus musculus GN=Pelp1 PE=1 SV=2	MOUSE	0.855066	2	0.000191321
sp|Q6P5F9|XPO1_MOUSE	Exportin-1 OS=Mus musculus GN=Xpo1 PE=1 SV=1	MOUSE	0.855067	1	0.00495888
sp|Q62418|DBNL_MOUSE	Drebrin-like protein OS=Mus musculus GN=Dbnl PE=1 SV=2	MOUSE	0.855067	4	0.978623
tr|Q91ZH2|Q91ZH2_MOUSE	Proliferating cell nuclear antigen OS=Mus musculus GN=Pcna PE=2 SV=1	MOUSE	0.855067	1	8.92e-05
tr|Q71LX8|Q71LX8_MOUSE	Heat shock protein 84b OS=Mus musculus GN=Hsp90ab1 PE=2 SV=1	MOUSE	0.855067	1	0.000823204
sp|P48678|LMNA_MOUSE	Prelamin-A/C OS=Mus musculus GN=Lmna PE=1 SV=2	MOUSE	0.855067	1	0.0488551
tr|E9QAS4|E9QAS4_MOUSE	Chromodomain-helicase-DNA-binding protein 4 OS=Mus musculus GN=Chd4 PE=2 SV=1	MOUSE	0.855067	1	0.0106505
tr|D3YYT1|D3YYT1_MOUSE	Putative oxidoreductase GLYR1 OS=Mus musculus GN=Glyr1 PE=4 SV=1	MOUSE	0.855067	2	0.774014
tr|E9QK89|E9QK89_MOUSE	Mediator of DNA damage checkpoint protein 1 OS=Mus musculus GN=Mdc1 PE=2 SV=1	MOUSE	0.855067	1	0.110054
tr|Q6ZWM8|Q6ZWM8_MOUSE	MCG126872 OS=Mus musculus GN=Ppp1cc PE=2 SV=1	MOUSE	0.855067	2	0.000741453
sp|Q91YJ3|THYN1_MOUSE	Thymocyte nuclear protein 1 OS=Mus musculus GN=Thyn1 PE=1 SV=1	MOUSE	0.855067	1	0.0286331
sp|Q08288|LYAR_MOUSE	Cell growth-regulating nucleolar protein OS=Mus musculus GN=Lyar PE=1 SV=2	MOUSE	0.855067	1	0.0437918
sp|Q9DAT2|MRGBP_MOUSE	MRG/MORF4L-binding protein OS=Mus musculus GN=Mrgbp PE=2 SV=2	MOUSE	0.862978	2	0.0510212
sp|O35730|RING1_MOUSE	E3 ubiquitin-protein ligase RING1 OS=Mus musculus GN=Ring1 PE=1 SV=2	MOUSE	0.862978	4	0.00159523
tr|F8VQC1|F8VQC1_MOUSE	Signal recognition particle subunit SRP72 OS=Mus musculus GN=Srp72 PE=2 SV=1	MOUSE	0.862978	2	0.589124
sp|P57784|RU2A_MOUSE	U2 small nuclear ribonucleoprotein A' OS=Mus musculus GN=Snrpa1 PE=1 SV=2	MOUSE	0.862978	5	0.105141
tr|Q9D3J1|Q9D3J1_MOUSE	Putative uncharacterized protein OS=Mus musculus GN=Ppil4 PE=2 SV=1	MOUSE	0.862979	4	0.00435652
tr|Q544Z9|Q544Z9_MOUSE	Cytochrome b-5, isoform CRA_d OS=Mus musculus GN=Cyb5 PE=2 SV=1	MOUSE	0.862979	3	0.0437918
tr|Q3UDS1|Q3UDS1_MOUSE	Putative uncharacterized protein OS=Mus musculus GN=Cpsf3 PE=2 SV=1	MOUSE	0.862979	3	0.00159523
sp|Q9Z2X1|HNRPF_MOUSE	Heterogeneous nuclear ribonucleoprotein F OS=Mus musculus GN=Hnrnpf PE=1 SV=3	MOUSE	0.862979	4	1.32e-05
sp|Q99KK2|NEUA_MOUSE	N-acylneuraminate cytidylyltransferase OS=Mus musculus GN=Cmas PE=1 SV=2	MOUSE	0.862979	1	0.589124
sp|Q8R326|PSPC1_MOUSE	Paraspeckle component 1 OS=Mus musculus GN=Pspc1 PE=1 SV=1	MOUSE	0.862979	2	0.105141
sp|Q9CQQ8|LSM7_MOUSE	U6 snRNA-associated Sm-like protein LSm7 OS=Mus musculus GN=Lsm7 PE=3 SV=1	MOUSE	0.862979	1	0.00435652
sp|P52480|KPYM_MOUSE	Pyruvate kinase PKM OS=Mus musculus GN=Pkm PE=1 SV=4	MOUSE	0.862979	1	0.0341178
sp|P21619|LMNB2_MOUSE	Lamin-B2 OS=Mus musculus GN=Lmnb2 PE=1 SV=2	MOUSE	0.862979	1	0.0247823
sp|P17439|GLCM_MOUSE	Glucosylceramidase OS=Mus musculus GN=Gba PE=1 SV=1	MOUSE	0.862979	1	5.04e-05
sp|P24788|CD11B_MOUSE	Cyclin-dependent kinase 11B OS=Mus musculus GN=Cdk11b PE=1 SV=2	MOUSE	0.870963	2	0.00717944
tr|Q14AF6|Q14AF6_MOUSE	MCG4862 OS=Mus musculus GN=Snrpd2 PE=4 SV=1	MOUSE	0.870963	5	0.596874
tr|Q3UIG0|Q3UIG0_MOUSE	Eukaryotic translation initiation factor 3 subunit E OS=Mus musculus GN=Eif3e PE=2 SV=1	MOUSE	0.870964	1	0.0145663
sp|Q61210|ARHG1_MOUSE	Rho guanine nucleotide exchange factor 1 OS=Mus musculus GN=Arhgef1 PE=1 SV=2	MOUSE	0.870964	10	1.63e-05
tr|A2RS68|A2RS68_MOUSE	Small nuclear ribonucleoprotein 70 (U1) OS=Mus musculus GN=Snrnp70 PE=2 SV=1	MOUSE	0.870964	4	0.151334
tr|A2RS22|A2RS22_MOUSE	Coronin OS=Mus musculus GN=Coro1b PE=2 SV=1	MOUSE	0.870964	3	5.8e-06
tr|Q3TJ39|Q3TJ39_MOUSE	RAB5C, member RAS oncogene family, isoform CRA_a OS=Mus musculus GN=Rab5c PE=2 SV=1	MOUSE	0.870964	1	0.0367529
sp|Q04692|SMRCD_MOUSE	SWI/SNF-related matrix-associated actin-dependent regulator of chromatin subfamily A containing DEAD/H box 1 OS=Mus musculus GN=Smarcad1 PE=1 SV=2	MOUSE	0.870964	1	0.0222461
sp|Q8K2T8|PAF1_MOUSE	RNA polymerase II-associated factor 1 homolog OS=Mus musculus GN=Paf1 PE=2 SV=1	MOUSE	0.870964	6	0.0182631
sp|Q9DBE9|SPB1_MOUSE	pre-rRNA processing protein FTSJ3 OS=Mus musculus GN=Ftsj3 PE=1 SV=1	MOUSE	0.870964	1	0.0156564
tr|Q52L50|Q52L50_MOUSE	RAS related protein 1b OS=Mus musculus GN=Rap1b PE=2 SV=1	MOUSE	0.870964	1	0.47631
tr|Q58E59|Q58E59_MOUSE	Splicing factor 3a, subunit 3 OS=Mus musculus GN=Sf3a3 PE=2 SV=1	MOUSE	0.879022	2	0.706289
tr|Q8CE86|Q8CE86_MOUSE	Putative uncharacterized protein OS=Mus musculus GN=Tbl3 PE=2 SV=1	MOUSE	0.879022	4	0.00620254
tr|A2ANY6|A2ANY6_MOUSE	Midasin OS=Mus musculus GN=Mdn1 PE=2 SV=1	MOUSE	0.879022	1	0.00120151
tr|A8IP69|A8IP69_MOUSE	14-3-3 protein gamma subtype OS=Mus musculus GN=Ywhag PE=2 SV=1	MOUSE	0.879022	2	0.0394497
sp|Q14AX6|CDK12_MOUSE	Cyclin-dependent kinase 12 OS=Mus musculus GN=Cdk12 PE=1 SV=2	MOUSE	0.879022	1	0.457706
sp|Q8JZX4|SPF45_MOUSE	Splicing factor 45 OS=Mus musculus GN=Rbm17 PE=1 SV=1	MOUSE	0.879022	2	0.204698
sp|Q9CPY7|AMPL_MOUSE	Cytosol aminopeptidase OS=Mus musculus GN=Lap3 PE=1 SV=3	MOUSE	0.879022	5	0.116386
tr|Q5F2D9|Q5F2D9_MOUSE	Arrestin, beta 2 OS=Mus musculus GN=Arrb2 PE=4 SV=1	MOUSE	0.879023	7	0.0407546
sp|Q8BIQ5|CSTF2_MOUSE	Cleavage stimulation factor subunit 2 OS=Mus musculus GN=Cstf2 PE=1 SV=2	MOUSE	0.879023	6	0.000498665
sp|Q3UYV9|NCBP1_MOUSE	Nuclear cap-binding protein subunit 1 OS=Mus musculus GN=Ncbp1 PE=1 SV=2	MOUSE	0.879023	4	0.0816602
tr|G5E8G0|G5E8G0_MOUSE	Heterogeneous nuclear ribonucleoprotein D, isoform CRA_b OS=Mus musculus GN=Hnrnpd PE=4 SV=1	MOUSE	0.879023	2	8.06e-14
tr|Q3TRJ1|Q3TRJ1_MOUSE	Vacuolar protein sorting-associated protein 35 OS=Mus musculus GN=Vps35 PE=2 SV=1	MOUSE	0.879023	4	0.0734494
sp|Q9CRA8|EXOS5_MOUSE	Exosome complex component RRP46 OS=Mus musculus GN=Exosc5 PE=1 SV=1	MOUSE	0.879023	1	0.000123721
sp|Q9DBY8|NVL_MOUSE	Nuclear valosin-containing protein-like OS=Mus musculus GN=Nvl PE=1 SV=1	MOUSE	0.879023	1	0.00151042
sp|Q9ERK4|XPO2_MOUSE	Exportin-2 OS=Mus musculus GN=Cse1l PE=2 SV=1	MOUSE	0.879023	2	2.07e-05
sp|Q3UZ39|LRRF1_MOUSE	Leucine-rich repeat flightless-interacting protein 1 OS=Mus musculus GN=Lrrfip1 PE=1 SV=2	MOUSE	0.879023	2	0.00269699
sp|Q9D0L8|MCES_MOUSE	mRNA cap guanine-N7 methyltransferase OS=Mus musculus GN=Rnmt PE=1 SV=1	MOUSE	0.886476	1	0.0577419
sp|Q9CQ36|DPOE4_MOUSE	DNA polymerase epsilon subunit 4 OS=Mus musculus GN=Pole4 PE=3 SV=1	MOUSE	0.887156	1	8.5e-07
sp|Q8CDN6|TXNL1_MOUSE	Thioredoxin-like protein 1 OS=Mus musculus GN=Txnl1 PE=2 SV=3	MOUSE	0.887156	3	0.00600001
sp|Q6NS46|RRP5_MOUSE	Protein RRP5 homolog OS=Mus musculus GN=Pdcd11 PE=2 SV=2	MOUSE	0.887156	2	0.0671135
sp|A2A6Q5|CDC27_MOUSE	Cell division cycle protein 27 homolog OS=Mus musculus GN=Cdc27 PE=1 SV=1	MOUSE	0.887156	3	0.119507
tr|Q52KG9|Q52KG9_MOUSE	Chaperonin containing Tcp1, subunit 6a (Zeta) OS=Mus musculus GN=Cct6a PE=2 SV=1	MOUSE	0.887156	1	0.173429
tr|B1AZ46|B1AZ46_MOUSE	Brain-specific angiogenesis inhibitor 1-associated protein 2 OS=Mus musculus GN=Baiap2 PE=4 SV=1	MOUSE	0.887156	5	0.0785225
sp|Q80YR5|SAFB2_MOUSE	Scaffold attachment factor B2 OS=Mus musculus GN=Safb2 PE=2 SV=2	MOUSE	0.887156	2	0.000147726
sp|Q91VN6|DDX41_MOUSE	Probable ATP-dependent RNA helicase DDX41 OS=Mus musculus GN=Ddx41 PE=1 SV=2	MOUSE	0.887156	14	0.00553317
tr|Q3UGB5|Q3UGB5_MOUSE	DAZ associated protein 1, isoform CRA_b OS=Mus musculus GN=Dazap1 PE=2 SV=1	MOUSE	0.887156	1	0.132069
tr|Q58ET1|Q58ET1_MOUSE	MCG11348 OS=Mus musculus GN=Rpl7a PE=2 SV=1	MOUSE	0.887156	2	0.275892
sp|Q3TXS7|PSMD1_MOUSE	26S proteasome non-ATPase regulatory subunit 1 OS=Mus musculus GN=Psmd1 PE=1 SV=1	MOUSE	0.887156	12	2.62e-05
tr|Q546G4|Q546G4_MOUSE	Albumin 1 OS=Mus musculus GN=Alb PE=2 SV=1	MOUSE	0.887156	1	0.00757864
sp|Q9CQ71|RFA3_MOUSE	Replication protein A 14 kDa subunit OS=Mus musculus GN=Rpa3 PE=2 SV=1	MOUSE	0.887156	2	0.00975387
tr|Q91VM2|Q91VM2_MOUSE	Small nuclear ribonucleoprotein D3 OS=Mus musculus GN=Snrpd3 PE=2 SV=1	MOUSE	0.895364	1	0.0404647
sp|Q8VIJ6|SFPQ_MOUSE	Splicing factor, proline- and glutamine-rich OS=Mus musculus GN=Sfpq PE=1 SV=1	MOUSE	0.895365	1	7.15e-07
tr|Q4FJZ4|Q4FJZ4_MOUSE	Wars protein OS=Mus musculus GN=Wars PE=2 SV=1	MOUSE	0.895365	2	0.143833
tr|E9PX48|E9PX48_MOUSE	Dedicator of cytokinesis protein 7 OS=Mus musculus GN=Dock7 PE=2 SV=1	MOUSE	0.895365	6	0.00935101
sp|A2BE28|LAS1L_MOUSE	Ribosomal biogenesis protein LAS1L OS=Mus musculus GN=Las1l PE=1 SV=1	MOUSE	0.895365	1	0.00249257
tr|D2KHZ9|D2KHZ9_MOUSE	Glyceraldehyde-3-phosphate dehydrogenase OS=Mus musculus GN=GAPDH PE=2 SV=1	MOUSE	0.895365	2	4.53e-05
sp|Q8K4P0|WDR33_MOUSE	pre-mRNA 3' end processing protein WDR33 OS=Mus musculus GN=Wdr33 PE=1 SV=1	MOUSE	0.895365	1	0.000724017
sp|Q1HFZ0|NSUN2_MOUSE	tRNA (cytosine(34)-C(5))-methyltransferase OS=Mus musculus GN=Nsun2 PE=1 SV=2	MOUSE	0.895365	1	0.00298066
sp|P17182|ENOA_MOUSE	Alpha-enolase OS=Mus musculus GN=Eno1 PE=1 SV=3	MOUSE	0.895365	4	0.0951606
tr|Q3UJN2|Q3UJN2_MOUSE	Putative uncharacterized protein OS=Mus musculus GN=Ruvbl1 PE=2 SV=1	MOUSE	0.895365	3	0.00139211
sp|Q9DAV9|TM38B_MOUSE	Trimeric intracellular cation channel type B OS=Mus musculus GN=Tmem38b PE=2 SV=1	MOUSE	0.895365	3	0.0956347
sp|P23116|EIF3A_MOUSE	Eukaryotic translation initiation factor 3 subunit A OS=Mus musculus GN=Eif3a PE=1 SV=5	MOUSE	0.895365	2	0.0957737
tr|Q5DTX1|Q5DTX1_MOUSE	MKIAA1517 protein (Fragment) OS=Mus musculus GN=Dhx37 PE=2 SV=1	MOUSE	0.903649	22	0.197272
sp|Q9CQU1|MFAP1_MOUSE	Microfibrillar-associated protein 1 OS=Mus musculus GN=Mfap1 PE=1 SV=1	MOUSE	0.903649	3	0.177115
tr|Q0PD66|Q0PD66_MOUSE	RAB1B, member RAS oncogene family, isoform CRA_c OS=Mus musculus GN=Rab1b PE=2 SV=1	MOUSE	0.903649	3	0.190389
tr|Q501L4|Q501L4_MOUSE	General transcription factor IIIC, polypeptide 4 OS=Mus musculus GN=Gtf3c4 PE=2 SV=1	MOUSE	0.903649	2	0.00927888
sp|Q8BL66|EEA1_MOUSE	Early endosome antigen 1 OS=Mus musculus GN=Eea1 PE=1 SV=2	MOUSE	0.903649	3	0.0758608
sp|P42669|PURA_MOUSE	Transcriptional activator protein Pur-alpha OS=Mus musculus GN=Pura PE=1 SV=1	MOUSE	0.90365	7	0.013798
sp|Q8CEC6|PPWD1_MOUSE	Peptidylprolyl isomerase domain and WD repeat-containing protein 1 OS=Mus musculus GN=Ppwd1 PE=2 SV=2	MOUSE	0.90365	3	0.00425795
sp|Q8BKT7|THOC5_MOUSE	THO complex subunit 5 homolog OS=Mus musculus GN=Thoc5 PE=1 SV=2	MOUSE	0.90365	1	0.0148671
sp|Q9CQA5|MED4_MOUSE	Mediator of RNA polymerase II transcription subunit 4 OS=Mus musculus GN=Med4 PE=2 SV=1	MOUSE	0.90365	1	0.101896
sp|P63242|IF5A1_MOUSE	Eukaryotic translation initiation factor 5A-1 OS=Mus musculus GN=Eif5a PE=1 SV=2	MOUSE	0.90365	1	0.00386413
sp|P47930|FOSL2_MOUSE	Fos-related antigen 2 OS=Mus musculus GN=Fosl2 PE=1 SV=2	MOUSE	0.90365	1	0.186532
tr|Q91V38|Q91V38_MOUSE	Heat shock protein 90, beta (Grp94), member 1 OS=Mus musculus GN=Hsp90b1 PE=2 SV=1	MOUSE	0.91201	1	6.44e-15
sp|Q99MR6|SRRT_MOUSE	Serrate RNA effector molecule homolog OS=Mus musculus GN=Srrt PE=1 SV=1	MOUSE	0.912011	2	0.0803502
sp|Q91YR7|PRP6_MOUSE	Pre-mRNA-processing factor 6 OS=Mus musculus GN=Prpf6 PE=2 SV=1	MOUSE	0.912011	4	0.00453415
sp|Q8BKC5|IPO5_MOUSE	Importin-5 OS=Mus musculus GN=Ipo5 PE=1 SV=3	MOUSE	0.912011	1	0.00927888
sp|O55201|SPT5H_MOUSE	Transcription elongation factor SPT5 OS=Mus musculus GN=Supt5h PE=1 SV=1	MOUSE	0.912011	1	0.220343
sp|E9Q1P8|I2BP2_MOUSE	Interferon regulatory factor 2-binding protein 2 OS=Mus musculus GN=Irf2bp2 PE=1 SV=1	MOUSE	0.912011	4	0.0145024
tr|Q3TPZ5|Q3TPZ5_MOUSE	Dynactin 2 OS=Mus musculus GN=Dctn2 PE=2 SV=1	MOUSE	0.912011	1	0.0957737
tr|F6RJ39|F6RJ39_MOUSE	Apoptotic chromatin condensation inducer in the nucleus (Fragment) OS=Mus musculus GN=Acin1 PE=4 SV=1	MOUSE	0.912011	1	0.197272
tr|Q921K2|Q921K2_MOUSE	Poly (ADP-ribose) polymerase family, member 1 OS=Mus musculus GN=Parp1 PE=2 SV=1	MOUSE	0.912011	4	7.46e-05
tr|J3QK40|J3QK40_MOUSE	Protein Gm8674 OS=Mus musculus GN=Gm8674 PE=4 SV=1	MOUSE	0.912011	2	0.00210271
sp|Q3UHA3|SPTCS_MOUSE	Spatacsin OS=Mus musculus GN=Spg11 PE=2 SV=3	MOUSE	0.912011	2	0.0171031
tr|Q5U4B1|Q5U4B1_MOUSE	Replication factor C subunit 1 OS=Mus musculus GN=Rfc1 PE=2 SV=1	MOUSE	0.912011	2	0.0696075
sp|O35134|RPA1_MOUSE	DNA-directed RNA polymerase I subunit RPA1 OS=Mus musculus GN=Polr1a PE=1 SV=2	MOUSE	0.919092	2	0.0956347
sp|Q8R4R6|NUP53_MOUSE	Nucleoporin NUP53 OS=Mus musculus GN=Nup35 PE=1 SV=2	MOUSE	0.920449	2	0.0483496
sp|Q01320|TOP2A_MOUSE	DNA topoisomerase 2-alpha OS=Mus musculus GN=Top2a PE=1 SV=2	MOUSE	0.920449	1	0.0156016
sp|Q9CQI7|RU2B_MOUSE	U2 small nuclear ribonucleoprotein B'' OS=Mus musculus GN=Snrpb2 PE=1 SV=1	MOUSE	0.92045	1	0.013798
tr|E9QKL6|E9QKL6_MOUSE	Interferon-activable protein 204 OS=Mus musculus GN=Ifi204 PE=4 SV=1	MOUSE	0.92045	1	0.295359
sp|Q6ZQF0|TOPB1_MOUSE	DNA topoisomerase 2-binding protein 1 OS=Mus musculus GN=Topbp1 PE=2 SV=2	MOUSE	0.92045	2	0.0107609
sp|P62996|TRA2B_MOUSE	Transformer-2 protein homolog beta OS=Mus musculus GN=Tra2b PE=2 SV=1	MOUSE	0.928966	1	0.0481397
sp|Q8CGC6|RBM28_MOUSE	RNA-binding protein 28 OS=Mus musculus GN=Rbm28 PE=1 SV=4	MOUSE	0.928966	1	0.874932
tr|Q6A075|Q6A075_MOUSE	MKIAA0394 protein (Fragment) OS=Mus musculus GN=Gas7 PE=2 SV=1	MOUSE	0.928966	1	0.0161563
sp|Q8BH59|CMC1_MOUSE	Calcium-binding mitochondrial carrier protein Aralar1 OS=Mus musculus GN=Slc25a12 PE=1 SV=1	MOUSE	0.928966	2	0.0685152
sp|Q9EPL8|IPO7_MOUSE	Importin-7 OS=Mus musculus GN=Ipo7 PE=1 SV=2	MOUSE	0.928966	1	0.0167246
sp|Q8R3C6|RBM19_MOUSE	Probable RNA-binding protein 19 OS=Mus musculus GN=Rbm19 PE=1 SV=1	MOUSE	0.928966	1	0.0560211
sp|P17426|AP2A1_MOUSE	AP-2 complex subunit alpha-1 OS=Mus musculus GN=Ap2a1 PE=1 SV=1	MOUSE	0.928966	2	0.0340821
tr|E9QMN5|E9QMN5_MOUSE	Transcriptional repressor p66 alpha OS=Mus musculus GN=Gatad2a PE=2 SV=1	MOUSE	0.928966	1	2.15e-05
sp|Q8C9B9|DIDO1_MOUSE	Death-inducer obliterator 1 OS=Mus musculus GN=Dido1 PE=1 SV=4	MOUSE	0.928966	1	0.0927545
sp|Q3U0V1|FUBP2_MOUSE	Far upstream element-binding protein 2 OS=Mus musculus GN=Khsrp PE=1 SV=2	MOUSE	0.928966	2	0.00416871
sp|Q9JKR6|HYOU1_MOUSE	Hypoxia up-regulated protein 1 OS=Mus musculus GN=Hyou1 PE=1 SV=1	MOUSE	0.928967	1	0.0802118
tr|E9Q616|E9Q616_MOUSE	Protein Ahnak OS=Mus musculus GN=Ahnak PE=2 SV=1	MOUSE	0.928967	1	0.00032494
sp|O55201|SPT5H_MOUSE	Transcription elongation factor SPT5 OS=Mus musculus GN=Supt5h PE=1 SV=1	MOUSE	0.937562	16	0.000703426
tr|A2AQA7|A2AQA7_MOUSE	Intron-binding protein aquarius OS=Mus musculus GN=Aqr PE=2 SV=1	MOUSE	0.937562	1	0.000250231
sp|Q6PE01|SNR40_MOUSE	U5 small nuclear ribonucleoprotein 40 kDa protein OS=Mus musculus GN=Snrnp40 PE=2 SV=1	MOUSE	0.937562	1	0.0780799
sp|P26039|TLN1_MOUSE	Talin-1 OS=Mus musculus GN=Tln1 PE=1 SV=2	MOUSE	0.937562	1	0.0736394
sp|P62315|SMD1_MOUSE	Small nuclear ribonucleoprotein Sm D1 OS=Mus musculus GN=Snrpd1 PE=2 SV=1	MOUSE	0.937562	1	0.386437
sp|Q9R1C7|PR40A_MOUSE	Pre-mRNA-processing factor 40 homolog A OS=Mus musculus GN=Prpf40a PE=1 SV=1	MOUSE	0.937562	3	0.000309709
sp|Q9Z0W3|NU160_MOUSE	Nuclear pore complex protein Nup160 OS=Mus musculus GN=Nup160 PE=1 SV=2	MOUSE	0.937562	3	0.228598
tr|E0CYH0|E0CYH0_MOUSE	MCG16685, isoform CRA_d OS=Mus musculus GN=Wtap PE=4 SV=1	MOUSE	0.937562		0.000384634
sp|D0QMC3|MNDAL_MOUSE	Myeloid cell nuclear differentiation antigen-like protein OS=Mus musculus GN=Mndal PE=1 SV=1	MOUSE	0.937562	1	0.0187065
sp|P63038|CH60_MOUSE	60 kDa heat shock protein, mitochondrial OS=Mus musculus GN=Hspd1 PE=1 SV=1	MOUSE	0.937562	2	0.165829
tr|Q7M739|Q7M739_MOUSE	Nuclear pore complex-associated intranuclear coiled-coil protein TPR OS=Mus musculus GN=Tpr PE=2 SV=1	MOUSE	0.946237	4	0.00605951
sp|P19973|LSP1_MOUSE	Lymphocyte-specific protein 1 OS=Mus musculus GN=Lsp1 PE=1 SV=2	MOUSE	0.946237	1	0.0241938
sp|Q9Z204|HNRPC_MOUSE	Heterogeneous nuclear ribonucleoproteins C1/C2 OS=Mus musculus GN=Hnrnpc PE=1 SV=1	MOUSE	0.946237	8	0.00981624
sp|P63154|CRNL1_MOUSE	Crooked neck-like protein 1 OS=Mus musculus GN=Crnkl1 PE=1 SV=1	MOUSE	0.946237	5	0.000721655
tr|Q3U7Z6|Q3U7Z6_MOUSE	MCG113582 OS=Mus musculus GN=Pgam1 PE=2 SV=1	MOUSE	0.946237	1	0.533752
tr|Q8C4Y1|Q8C4Y1_MOUSE	Max protein OS=Mus musculus GN=Max PE=2 SV=1	MOUSE	0.946237	2	0.00457226
sp|Q6P4T2|U520_MOUSE	U5 small nuclear ribonucleoprotein 200 kDa helicase OS=Mus musculus GN=Snrnp200 PE=1 SV=1	MOUSE	0.946237	1	0.0955586
sp|Q9D6T0|NOSIP_MOUSE	Nitric oxide synthase-interacting protein OS=Mus musculus GN=Nosip PE=2 SV=1	MOUSE	0.946237	2	0.00104615
sp|Q3U319|BRE1B_MOUSE	E3 ubiquitin-protein ligase BRE1B OS=Mus musculus GN=Rnf40 PE=1 SV=2	MOUSE	0.946237	1	0.000817492
sp|B2RY56|RBM25_MOUSE	RNA-binding protein 25 OS=Mus musculus GN=Rbm25 PE=1 SV=2	MOUSE	0.946237	6	0.264859
tr|Q6PFB2|Q6PFB2_MOUSE	Rcc1 protein OS=Mus musculus GN=Rcc1 PE=2 SV=1	MOUSE	0.954992	3	0.16716
sp|Q9D6Z1|NOP56_MOUSE	Nucleolar protein 56 OS=Mus musculus GN=Nop56 PE=1 SV=2	MOUSE	0.954992	1	0.0804432
tr|G5E8R1|G5E8R1_MOUSE	Tropomyosin 1, alpha, isoform CRA_j OS=Mus musculus GN=Tpm1 PE=3 SV=1	MOUSE	0.954992	5	8.38e-05
tr|A1L3C2|A1L3C2_MOUSE	Polr1c protein OS=Mus musculus GN=Polr1c PE=2 SV=1	MOUSE	0.954992	1	0.0585333
sp|P59708|PM14_MOUSE	Pre-mRNA branch site protein p14 OS=Mus musculus GN=Sf3b14 PE=1 SV=1	MOUSE	0.954992	4	0.0465473
sp|P09411|PGK1_MOUSE	Phosphoglycerate kinase 1 OS=Mus musculus GN=Pgk1 PE=1 SV=4	MOUSE	0.954993	7	0.0239642
sp|Q9CZD3|SYG_MOUSE	Glycine--tRNA ligase OS=Mus musculus GN=Gars PE=1 SV=1	MOUSE	0.954993	14	0.0102457
sp|O54692|ZW10_MOUSE	Centromere/kinetochore protein zw10 homolog OS=Mus musculus GN=Zw10 PE=2 SV=3	MOUSE	0.954993	1	0.341767
sp|B1AZI6|THOC2_MOUSE	THO complex subunit 2 OS=Mus musculus GN=Thoc2 PE=1 SV=1	MOUSE	0.954993	1	0.00515423
sp|P43274|H14_MOUSE	Histone H1.4 OS=Mus musculus GN=Hist1h1e PE=1 SV=2	MOUSE	0.954993	2	0.0773555
tr|D3Z619|D3Z619_MOUSE	Pre-mRNA 3'-end-processing factor FIP1 OS=Mus musculus GN=Fip1l1 PE=2 SV=1	MOUSE	0.954993	1	0.35899
tr|A1L3S7|A1L3S7_MOUSE	Gatad2b protein OS=Mus musculus GN=Gatad2b PE=2 SV=1	MOUSE	0.954993	6	0.00300679
sp|Q3TIX9|SNUT2_MOUSE	U4/U6.U5 tri-snRNP-associated protein 2 OS=Mus musculus GN=Usp39 PE=2 SV=2	MOUSE	0.963829	3	0.336903
tr|B2MWM9|B2MWM9_MOUSE	Calreticulin OS=Mus musculus GN=Calr PE=2 SV=1	MOUSE	0.963829	4	0.0764266
sp|P19096|FAS_MOUSE	Fatty acid synthase OS=Mus musculus GN=Fasn PE=1 SV=2	MOUSE	0.963829	1	0.00200366
sp|Q6P5F9|XPO1_MOUSE	Exportin-1 OS=Mus musculus GN=Xpo1 PE=1 SV=1	MOUSE	0.963829	3	0.0875536
tr|Q3UKW2|Q3UKW2_MOUSE	Calmodulin OS=Mus musculus GN=Calm1 PE=2 SV=1	MOUSE	0.963829	2	0.00281236
sp|Q9CXF7|CHD1L_MOUSE	Chromodomain-helicase-DNA-binding protein 1-like OS=Mus musculus GN=Chd1l PE=2 SV=1	MOUSE	0.963829	2	0.0729013
sp|Q8CFI7|RPB2_MOUSE	DNA-directed RNA polymerase II subunit RPB2 OS=Mus musculus GN=Polr2b PE=2 SV=2	MOUSE	0.963829	2	0.0255619
sp|Q5SFM8|RBM27_MOUSE	RNA-binding protein 27 OS=Mus musculus GN=Rbm27 PE=2 SV=3	MOUSE	0.963829	2	0.00100187
sp|O88668|CREG1_MOUSE	Protein CREG1 OS=Mus musculus GN=Creg1 PE=2 SV=1	MOUSE	0.963829	5	0.00125676
sp|P70288|HDAC2_MOUSE	Histone deacetylase 2 OS=Mus musculus GN=Hdac2 PE=1 SV=1	MOUSE	0.963829	6	0.258823
sp|Q3UND0|SKAP2_MOUSE	Src kinase-associated phosphoprotein 2 OS=Mus musculus GN=Skap2 PE=1 SV=2	MOUSE	0.972747	13	0.172918
tr|Q922R4|Q922R4_MOUSE	Atf1 protein OS=Mus musculus GN=Atf1 PE=2 SV=1	MOUSE	0.972747	1	4.65e-05
sp|Q99PV0|PRP8_MOUSE	Pre-mRNA-processing-splicing factor 8 OS=Mus musculus GN=Prpf8 PE=1 SV=2	MOUSE	0.972747	1	0.0460354
sp|P51410|RL9_MOUSE	60S ribosomal protein L9 OS=Mus musculus GN=Rpl9 PE=1 SV=2	MOUSE	0.972747	1	0.0290099
tr|Q14A12|Q14A12_MOUSE	RAS-related C3 botulinum substrate 3 OS=Mus musculus GN=Rac3 PE=2 SV=1	MOUSE	0.972747	17	0.0413256
tr|Q3TMP1|Q3TMP1_MOUSE	General transcription factor IIIC, polypeptide 3 OS=Mus musculus GN=Gtf3c3 PE=2 SV=1	MOUSE	0.972747	1	0.323403
tr|F8WGW3|F8WGW3_MOUSE	S1 RNA-binding domain-containing protein 1 OS=Mus musculus GN=Srbd1 PE=2 SV=1	MOUSE	0.981748	1	0.0678313
sp|Q3TKT4|SMCA4_MOUSE	Transcription activator BRG1 OS=Mus musculus GN=Smarca4 PE=1 SV=1	MOUSE	0.981748	5	0.000212445
sp|Q9D0E1|HNRPM_MOUSE	Heterogeneous nuclear ribonucleoprotein M OS=Mus musculus GN=Hnrnpm PE=1 SV=3	MOUSE	0.981748	1	6.14e-10
sp|Q8C6B9|AROS_MOUSE	Active regulator of SIRT1 OS=Mus musculus GN=Rps19bp1 PE=1 SV=1	MOUSE	0.981748	2	0.001364
tr|Q6P9Q2|Q6P9Q2_MOUSE	DNA-directed RNA polymerase OS=Mus musculus GN=Polr1b PE=2 SV=1	MOUSE	0.990832	4	0.00277223
sp|Q91WT8|RBM47_MOUSE	RNA-binding protein 47 OS=Mus musculus GN=Rbm47 PE=2 SV=1	MOUSE	0.990832	3	0.199309
sp|Q61881|MCM7_MOUSE	DNA replication licensing factor MCM7 OS=Mus musculus GN=Mcm7 PE=1 SV=1	MOUSE	0.990832	1	0.00117406
sp|Q99KG3|RBM10_MOUSE	RNA-binding protein 10 OS=Mus musculus GN=Rbm10 PE=1 SV=1	MOUSE	0.990832	11	0.00268264
sp|Q8BMD8|SCMC1_MOUSE	Calcium-binding mitochondrial carrier protein SCaMC-1 OS=Mus musculus GN=Slc25a24 PE=1 SV=1	MOUSE	0.990832	3	0.0365435
sp|Q64511|TOP2B_MOUSE	DNA topoisomerase 2-beta OS=Mus musculus GN=Top2b PE=1 SV=2	MOUSE	0.990832	3	0.0236755
tr|Q6P3Z1|Q6P3Z1_MOUSE	Sfrs12 protein (Fragment) OS=Mus musculus GN=Srek1 PE=2 SV=1	MOUSE	1	2	0.00141999
tr|Q91V38|Q91V38_MOUSE	Heat shock protein 90, beta (Grp94), member 1 OS=Mus musculus GN=Hsp90b1 PE=2 SV=1	MOUSE	1.00925	1	0.00574692
sp|P09405|NUCL_MOUSE	Nucleolin OS=Mus musculus GN=Ncl PE=1 SV=2	MOUSE	1.00925	14	0.325016
tr|B2RSV4|B2RSV4_MOUSE	Splicing factor 3b, subunit 3 OS=Mus musculus GN=Sf3b3 PE=2 SV=1	MOUSE	1.00925	1	0.0258312
tr|A0PJ91|A0PJ91_MOUSE	Hsp90aa1 protein (Fragment) OS=Mus musculus GN=Hsp90aa1 PE=2 SV=1	MOUSE	1.01859	7	0.0478297
tr|Q544Z3|Q544Z3_MOUSE	Heterogeneous nuclear ribonucleoprotein A/B, isoform CRA_c OS=Mus musculus GN=Hnrnpab PE=2 SV=1	MOUSE	1.01859	16	1.71e-10
tr|Q3TKQ3|Q3TKQ3_MOUSE	Exosome component 2 OS=Mus musculus GN=Exosc2 PE=2 SV=1	MOUSE	1.01859	2	0.00654356
tr|E9PVY8|E9PVY8_MOUSE	Microtubule-actin cross-linking factor 1 OS=Mus musculus GN=Macf1 PE=2 SV=2	MOUSE	1.01859	5	0.192606
sp|Q99J95|CDK9_MOUSE	Cyclin-dependent kinase 9 OS=Mus musculus GN=Cdk9 PE=1 SV=1	MOUSE	1.02802	1	0.00142867
tr|Q544H0|Q544H0_MOUSE	Eukaryotic translation initiation factor 3 subunit G OS=Mus musculus GN=Eif3g PE=2 SV=1	MOUSE	1.02802	1	0.00312892
sp|Q8C2Q3|RBM14_MOUSE	RNA-binding protein 14 OS=Mus musculus GN=Rbm14 PE=1 SV=1	MOUSE	1.02802	3	0.00284022
tr|Q545G0|Q545G0_MOUSE	Proteasome subunit beta type OS=Mus musculus GN=Psmb3 PE=2 SV=1	MOUSE	1.02802	6	0.000661608
sp|O88712|CTBP1_MOUSE	C-terminal-binding protein 1 OS=Mus musculus GN=Ctbp1 PE=1 SV=2	MOUSE	1.02802	1	0.0964025
tr|Q9DC41|Q9DC41_MOUSE	Putative uncharacterized protein OS=Mus musculus GN=Hspa5 PE=2 SV=1	MOUSE	1.02802	1	0.000104332
sp|P80316|TCPE_MOUSE	T-complex protein 1 subunit epsilon OS=Mus musculus GN=Cct5 PE=1 SV=1	MOUSE	1.02802	1	0.300015
tr|Q3UCD9|Q3UCD9_MOUSE	Cathepsin D, isoform CRA_a OS=Mus musculus GN=Ctsd PE=2 SV=1	MOUSE	1.02802	9	0.170079
tr|G3UY19|G3UY19_MOUSE	Protein regulator of cytokinesis 1 OS=Mus musculus GN=Prc1 PE=4 SV=1	MOUSE	1.02802	2	0.00250397
tr|Q3ULT2|Q3ULT2_MOUSE	Actinin alpha 4 OS=Mus musculus GN=Actn4 PE=2 SV=1	MOUSE	1.02802	8	0.00214005
tr|Q7TMX6|Q7TMX6_MOUSE	Exosome component 7 OS=Mus musculus GN=Exosc7 PE=2 SV=1	MOUSE	1.02802	2	0.226754
tr|Q5SW83|Q5SW83_MOUSE	ARP2 actin-related protein 2 homolog (Yeast) OS=Mus musculus GN=Actr2 PE=2 SV=1	MOUSE	1.02802	3	0.00108271
sp|Q810A7|DDX42_MOUSE	ATP-dependent RNA helicase DDX42 OS=Mus musculus GN=Ddx42 PE=1 SV=3	MOUSE	1.02802	5	0.00333741
sp|Q9D2V7|CORO7_MOUSE	Coronin-7 OS=Mus musculus GN=Coro7 PE=2 SV=2	MOUSE	1.03753	1	0.000477051
tr|Q52KC3|Q52KC3_MOUSE	DNA replication licensing factor MCM5 OS=Mus musculus GN=Mcm5 PE=2 SV=1	MOUSE	1.03753	2	0.000316293
tr|Q3ULF7|Q3ULF7_MOUSE	Actr3 protein OS=Mus musculus GN=Actr3 PE=2 SV=1	MOUSE	1.03753	5	0.00664471
tr|S4R1M2|S4R1M2_MOUSE	Scaffold attachment factor B1 OS=Mus musculus GN=Safb PE=4 SV=1	MOUSE	1.03753	2	0.192204
sp|Q3U9G9|LBR_MOUSE	Lamin-B receptor OS=Mus musculus GN=Lbr PE=1 SV=2	MOUSE	1.03753	9	0.0221724
sp|P56959|FUS_MOUSE	RNA-binding protein FUS OS=Mus musculus GN=Fus PE=2 SV=1	MOUSE	1.03753	5	0.00990849
sp|P25799|NFKB1_MOUSE	Nuclear factor NF-kappa-B p105 subunit OS=Mus musculus GN=Nfkb1 PE=1 SV=2	MOUSE	1.03753	2	0.0104249
sp|Q6ZQH8|NU188_MOUSE	Nucleoporin NUP188 homolog OS=Mus musculus GN=Nup188 PE=1 SV=2	MOUSE	1.03753	53	0.013961
sp|Q8R5K4|NOL6_MOUSE	Nucleolar protein 6 OS=Mus musculus GN=Nol6 PE=2 SV=2	MOUSE	1.03753	1	0.378693
tr|Q641N3|Q641N3_MOUSE	Rps16 protein (Fragment) OS=Mus musculus GN=Rps16 PE=2 SV=1	MOUSE	1.03753	7	5.51e-05
RRRRRtr|Q8C6A3|Q8C6A3_MOUSE	REVERSED Putative uncharacterized protein OS=Mus musculus GN=Prep PE=2 SV=1	MOUSE	1.03753	10	0.000503022
sp|O35218|CPSF2_MOUSE	Cleavage and polyadenylation specificity factor subunit 2 OS=Mus musculus GN=Cpsf2 PE=1 SV=1	MOUSE	1.04713	1	0.00870054
tr|Q3UK02|Q3UK02_MOUSE	39S ribosomal protein L9, mitochondrial OS=Mus musculus GN=Mrpl9 PE=2 SV=1	MOUSE	1.04713	1	0.000602823
sp|P38647|GRP75_MOUSE	Stress-70 protein, mitochondrial OS=Mus musculus GN=Hspa9 PE=1 SV=3	MOUSE	1.04713	2	0.994138
tr|Q542H2|Q542H2_MOUSE	Proteasome subunit alpha type OS=Mus musculus GN=Psma7 PE=2 SV=1	MOUSE	1.04713	2	0.183246
sp|Q6DFW4|NOP58_MOUSE	Nucleolar protein 58 OS=Mus musculus GN=Nop58 PE=1 SV=1	MOUSE	1.04713	1	0.00623458
sp|Q3TXS7|PSMD1_MOUSE	26S proteasome non-ATPase regulatory subunit 1 OS=Mus musculus GN=Psmd1 PE=1 SV=1	MOUSE	1.04713	1	0.00472256
tr|O08847|O08847_MOUSE	DNA-directed RNA polymerase OS=Mus musculus GN=Polr2a PE=2 SV=1	MOUSE	1.05682	7	0.329775
sp|G5E870|TRIPC_MOUSE	E3 ubiquitin-protein ligase TRIP12 OS=Mus musculus GN=Trip12 PE=1 SV=1	MOUSE	1.05682	3	0.0323861
sp|Q9JMH6|TRXR1_MOUSE	Thioredoxin reductase 1, cytoplasmic OS=Mus musculus GN=Txnrd1 PE=1 SV=3	MOUSE	1.05682	2	0.125194
sp|Q8R081|HNRPL_MOUSE	Heterogeneous nuclear ribonucleoprotein L OS=Mus musculus GN=Hnrnpl PE=1 SV=2	MOUSE	1.05682	6	0.0297951
sp|Q9D8X2|CC124_MOUSE	Coiled-coil domain-containing protein 124 OS=Mus musculus GN=Ccdc124 PE=2 SV=1	MOUSE	1.05682	1	0.174173
tr|Q8BSH9|Q8BSH9_MOUSE	Nucleosome assembly protein 1-like 1, isoform CRA_b OS=Mus musculus GN=Nap1l1 PE=2 SV=1	MOUSE	1.05682	1	0.0204254
sp|Q925I1|ATAD3_MOUSE	ATPase family AAA domain-containing protein 3 OS=Mus musculus GN=Atad3 PE=1 SV=1	MOUSE	1.05682	5	0.0159631
tr|Q4FZH7|Q4FZH7_MOUSE	Enhancer of rudimentary homolog OS=Mus musculus GN=Erh PE=3 SV=1	MOUSE	1.0666	2	0.164291
tr|B2RUG7|B2RUG7_MOUSE	Zinc finger RNA binding protein OS=Mus musculus GN=Zfr PE=2 SV=1	MOUSE	1.0666	2	0.0101224
sp|Q80VD1|FA98B_MOUSE	Protein FAM98B OS=Mus musculus GN=Fam98b PE=2 SV=1	MOUSE	1.0666	9	0.171269
tr|H7BX95|H7BX95_MOUSE	Serine/arginine-rich-splicing factor 1 OS=Mus musculus GN=Srsf1 PE=2 SV=1	MOUSE	1.0666	1	0.00750035
sp|Q91VM5|RMXL1_MOUSE	RNA binding motif protein, X-linked-like-1 OS=Mus musculus GN=Rbmxl1 PE=1 SV=1	MOUSE	1.0666	2	0.676634
sp|Q80X90|FLNB_MOUSE	Filamin-B OS=Mus musculus GN=Flnb PE=1 SV=3	MOUSE	1.0666	12	0.100262
tr|Q3U741|Q3U741_MOUSE	DEAD (Asp-Glu-Ala-Asp) box polypeptide 17, isoform CRA_a OS=Mus musculus GN=Ddx17 PE=2 SV=1	MOUSE	1.0666	1	0.0687921
tr|Q4FK36|Q4FK36_MOUSE	Destrin OS=Mus musculus GN=Dstn PE=2 SV=1	MOUSE	1.07646	1	0.000319883
tr|E9QA57|E9QA57_MOUSE	Protein Spata31d1b OS=Mus musculus GN=Spata31d1b PE=4 SV=1	MOUSE	1.07647	3	0.00681153
sp|P49312|ROA1_MOUSE	Heterogeneous nuclear ribonucleoprotein A1 OS=Mus musculus GN=Hnrnpa1 PE=1 SV=2	MOUSE	1.07647	1	7.06e-05
tr|Q80V79|Q80V79_MOUSE	MutS homolog 2 (E. coli) OS=Mus musculus GN=Msh2 PE=2 SV=1	MOUSE	1.07647	1	0.015028
tr|G5E8I8|G5E8I8_MOUSE	Calcium homeostasis endoplasmic reticulum protein OS=Mus musculus GN=Cherp PE=4 SV=1	MOUSE	1.07647	12	0.212249
sp|Q8R2Y8|PTH2_MOUSE	Peptidyl-tRNA hydrolase 2, mitochondrial OS=Mus musculus GN=Ptrh2 PE=2 SV=1	MOUSE	1.08643	2	0.0096182
tr|A1L367|A1L367_MOUSE	RAD21 homolog (S. pombe) OS=Mus musculus GN=Rad21 PE=2 SV=1	MOUSE	1.08643	6	0.000416356
sp|Q8VDD5|MYH9_MOUSE	Myosin-9 OS=Mus musculus GN=Myh9 PE=1 SV=4	MOUSE	1.08643	1	0.000743008
sp|Q9QXV1|CBX8_MOUSE	Chromobox protein homolog 8 OS=Mus musculus GN=Cbx8 PE=1 SV=1	MOUSE	1.08643	6	0.0536546
sp|O88569|ROA2_MOUSE	Heterogeneous nuclear ribonucleoproteins A2/B1 OS=Mus musculus GN=Hnrnpa2b1 PE=1 SV=2	MOUSE	1.08643	1	0.214671
tr|Q99JW7|Q99JW7_MOUSE	Cdc2a protein (Fragment) OS=Mus musculus GN=Cdk1 PE=2 SV=1	MOUSE	1.08643	1	0.195479
tr|Q5M9N8|Q5M9N8_MOUSE	Ribosomal protein L7 OS=Mus musculus GN=Rpl7 PE=2 SV=1	MOUSE	1.09648	1	2.5e-05
tr|E9Q640|E9Q640_MOUSE	RNA-binding protein 26 OS=Mus musculus GN=Rbm26 PE=2 SV=1	MOUSE	1.09648	3	0.00188918
tr|Q45VK6|Q45VK6_MOUSE	Nuclear factor 90 OS=Mus musculus GN=Ilf3 PE=2 SV=1	MOUSE	1.09648	1	0.0342049
tr|B2RTK3|B2RTK3_MOUSE	Histone H2B OS=Mus musculus GN=Hist1h2bm PE=2 SV=1	MOUSE	1.09648	1	0.192672
tr|Q4FK54|Q4FK54_MOUSE	Proteaseome (Prosome, macropain) 28 subunit, 3 OS=Mus musculus GN=Psme3 PE=2 SV=1	MOUSE	1.09648	6	0.00865277
tr|Q3UDZ1|Q3UDZ1_MOUSE	Ras homolog gene family, member G OS=Mus musculus GN=Rhog PE=2 SV=1	MOUSE	1.09648	3	0.00062943
tr|Q5FWJ5|Q5FWJ5_MOUSE	Hnrpk protein OS=Mus musculus GN=Hnrnpk PE=2 SV=1	MOUSE	1.09648	1	0.0094568
tr|E9QK83|E9QK83_MOUSE	Small subunit processome component 20 homolog OS=Mus musculus GN=Utp20 PE=2 SV=1	MOUSE	1.09648	1	0.0462034
sp|Q78IK4|APOOL_MOUSE	Apolipoprotein O-like OS=Mus musculus GN=Apool PE=2 SV=1	MOUSE	1.10662	15	0.042301
sp|Q60520|SIN3A_MOUSE	Paired amphipathic helix protein Sin3a OS=Mus musculus GN=Sin3a PE=1 SV=3	MOUSE	1.10662	1	0.000160205
sp|Q8BTW3|EXOS6_MOUSE	Exosome complex component MTR3 OS=Mus musculus GN=Exosc6 PE=1 SV=1	MOUSE	1.10662	8	0.000622766
sp|Q8CB77|ELOA1_MOUSE	Transcription elongation factor B polypeptide 3 OS=Mus musculus GN=Tceb3 PE=1 SV=3	MOUSE	1.10662	2	0.0125808
tr|Q3UM65|Q3UM65_MOUSE	Runt-related transcription factor 1 OS=Mus musculus GN=Runx1 PE=2 SV=1	MOUSE	1.10662	2	6.61e-05
sp|P70288|HDAC2_MOUSE	Histone deacetylase 2 OS=Mus musculus GN=Hdac2 PE=1 SV=1	MOUSE	1.10662	2	0.00153256
sp|P38647|GRP75_MOUSE	Stress-70 protein, mitochondrial OS=Mus musculus GN=Hspa9 PE=1 SV=3	MOUSE	1.10662	11	0.0775682
sp|Q9D2E2|TOE1_MOUSE	Target of EGR1 protein 1 OS=Mus musculus GN=Toe1 PE=1 SV=1	MOUSE	1.11686	36	0.0408278
sp|Q9CSU0|RPR1B_MOUSE	Regulation of nuclear pre-mRNA domain-containing protein 1B OS=Mus musculus GN=Rprd1b PE=1 SV=2	MOUSE	1.11686	8	0.0795832
tr|A6PW47|A6PW47_MOUSE	Mediator of RNA polymerase II transcription subunit 24 OS=Mus musculus GN=Med24 PE=2 SV=1	MOUSE	1.11686	1	0.00171687
sp|P33610|PRI2_MOUSE	DNA primase large subunit OS=Mus musculus GN=Prim2 PE=1 SV=1	MOUSE	1.11686	8	0.0484041
sp|Q62261|SPTB2_MOUSE	Spectrin beta chain, non-erythrocytic 1 OS=Mus musculus GN=Sptbn1 PE=1 SV=2	MOUSE	1.11686	1	0.00015865
sp|O09110|MP2K3_MOUSE	Dual specificity mitogen-activated protein kinase kinase 3 OS=Mus musculus GN=Map2k3 PE=1 SV=2	MOUSE	1.11686	6	0.21731
sp|Q9D6S7|RRFM_MOUSE	Ribosome-recycling factor, mitochondrial OS=Mus musculus GN=Mrrf PE=1 SV=1	MOUSE	1.11686	1	0.00640428
tr|B9EI57|B9EI57_MOUSE	SAFB-like, transcription modulator OS=Mus musculus GN=Sltm PE=2 SV=1	MOUSE	1.11686	5	0.0173214
tr|Q3U2G2|Q3U2G2_MOUSE	Heat shock 70 kDa protein 4 OS=Mus musculus GN=Hspa4 PE=2 SV=1	MOUSE	1.11686	4	0.00287919
sp|Q8BGC0|HTSF1_MOUSE	HIV Tat-specific factor 1 homolog OS=Mus musculus GN=Htatsf1 PE=1 SV=1	MOUSE	1.1272	3	6.49e-13
sp|Q9CPS7|PNO1_MOUSE	RNA-binding protein PNO1 OS=Mus musculus GN=Pno1 PE=2 SV=1	MOUSE	1.1272	5	6.85e-11
tr|Q50HX4|Q50HX4_MOUSE	RAB14 protein OS=Mus musculus GN=Rab14 PE=2 SV=1	MOUSE	1.1272	3	0.00402245
sp|Q9JLI8|SART3_MOUSE	Squamous cell carcinoma antigen recognized by T-cells 3 OS=Mus musculus GN=Sart3 PE=2 SV=1	MOUSE	1.1272	1	0.0340913
sp|Q9D0L8|MCES_MOUSE	mRNA cap guanine-N7 methyltransferase OS=Mus musculus GN=Rnmt PE=1 SV=1	MOUSE	1.1272	2	0.0340913
tr|Q5BLK1|Q5BLK1_MOUSE	40S ribosomal protein S6 OS=Mus musculus GN=Rps6 PE=2 SV=1	MOUSE	1.12942	1	9.41e-06
sp|Q91YU8|SSF1_MOUSE	Suppressor of SWI4 1 homolog OS=Mus musculus GN=Ppan PE=1 SV=2	MOUSE	1.13763	9	0.02961
sp|Q99JX4|EIF3M_MOUSE	Eukaryotic translation initiation factor 3 subunit M OS=Mus musculus GN=Eif3m PE=2 SV=1	MOUSE	1.13763	1	0.0308291
sp|Q9D0T1|NH2L1_MOUSE	NHP2-like protein 1 OS=Mus musculus GN=Nhp2l1 PE=1 SV=4	MOUSE	1.13763	2	0.393477
sp|Q9CQJ4|RING2_MOUSE	E3 ubiquitin-protein ligase RING2 OS=Mus musculus GN=Rnf2 PE=1 SV=1	MOUSE	1.13763	2	0.00275218
sp|Q8VDM6|HNRL1_MOUSE	Heterogeneous nuclear ribonucleoprotein U-like protein 1 OS=Mus musculus GN=Hnrnpul1 PE=1 SV=1	MOUSE	1.14815	2	0.467659
sp|P17426|AP2A1_MOUSE	AP-2 complex subunit alpha-1 OS=Mus musculus GN=Ap2a1 PE=1 SV=1	MOUSE	1.14815	2	0.000131329
sp|Q01853|TERA_MOUSE	Transitional endoplasmic reticulum ATPase OS=Mus musculus GN=Vcp PE=1 SV=4	MOUSE	1.14815	3	0.965636
tr|K4N2S3|K4N2S3_MOUSE	Cyclin T2a OS=Mus musculus GN=Ccnt2 PE=2 SV=1	MOUSE	1.15878	11	0.924572
sp|Q8JZQ9|EIF3B_MOUSE	Eukaryotic translation initiation factor 3 subunit B OS=Mus musculus GN=Eif3b PE=1 SV=1	MOUSE	1.15878	1	0.0455939
sp|Q6ZWM4|LSM8_MOUSE	U6 snRNA-associated Sm-like protein LSm8 OS=Mus musculus GN=Lsm8 PE=3 SV=3	MOUSE	1.15878	24	0.00151173
sp|O70194|EIF3D_MOUSE	Eukaryotic translation initiation factor 3 subunit D OS=Mus musculus GN=Eif3d PE=1 SV=2	MOUSE	1.15878	1	0.0458897
tr|Q542X7|Q542X7_MOUSE	Chaperonin subunit 2 (Beta), isoform CRA_a OS=Mus musculus GN=Cct2 PE=2 SV=1	MOUSE	1.1695	1	0.0047962
sp|P11352|GPX1_MOUSE	Glutathione peroxidase 1 OS=Mus musculus GN=Gpx1 PE=1 SV=2	MOUSE	1.1695	9	0.000502136
tr|E9QNN1|E9QNN1_MOUSE	ATP-dependent RNA helicase A OS=Mus musculus GN=Dhx9 PE=2 SV=1	MOUSE	1.1695	3	0.03458
tr|Q61177|Q61177_MOUSE	Casein kinase II alpha subunit OS=Mus musculus GN=Csnk2a1 PE=1 SV=1	MOUSE	1.18032	7	0.94029
sp|Q05D44|IF2P_MOUSE	Eukaryotic translation initiation factor 5B OS=Mus musculus GN=Eif5b PE=1 SV=2	MOUSE	1.18032	3	0.171805
tr|F7A6H4|F7A6H4_MOUSE	E3 ubiquitin-protein ligase RNF213 OS=Mus musculus GN=Rnf213 PE=2 SV=2	MOUSE	1.18032	1	0.00246496
tr|Q8R355|Q8R355_MOUSE	Lpxn protein OS=Mus musculus GN=Lpxn PE=2 SV=1	MOUSE	1.18032	1	0.00018918
sp|Q91YE7|RBM5_MOUSE	RNA-binding protein 5 OS=Mus musculus GN=Rbm5 PE=1 SV=1	MOUSE	1.19124	1	0.0161242
tr|Q3TKD0|Q3TKD0_MOUSE	Transportin-1 (Fragment) OS=Mus musculus GN=Tnpo1 PE=2 SV=1	MOUSE	1.19124	2	0.687183
tr|Q810K5|Q810K5_MOUSE	Y box protein 1 OS=Mus musculus GN=Ybx1 PE=2 SV=1	MOUSE	1.19124	4	0.00613262
tr|Q5SWN2|Q5SWN2_MOUSE	Replication protein A 70 kDa DNA-binding subunit OS=Mus musculus GN=Rpa1 PE=2 SV=2	MOUSE	1.19124	1	0.0234334
tr|O09135|O09135_MOUSE	USF1 protein OS=Mus musculus GN=USF1 PE=4 SV=1	MOUSE	1.19124	2	0.0297106
sp|Q91VR5|DDX1_MOUSE	ATP-dependent RNA helicase DDX1 OS=Mus musculus GN=Ddx1 PE=1 SV=1	MOUSE	1.19124	1	0.000130576
sp|Q6ZQ38|CAND1_MOUSE	Cullin-associated NEDD8-dissociated protein 1 OS=Mus musculus GN=Cand1 PE=2 SV=2	MOUSE	1.20226	1	0.813495
tr|E9Q3L2|E9Q3L2_MOUSE	Protein Pi4ka OS=Mus musculus GN=Pi4ka PE=4 SV=1	MOUSE	1.20226	4	0.295237
tr|Q5NCJ9|Q5NCJ9_MOUSE	RIKEN cDNA 1110020P15, isoform CRA_b OS=Mus musculus GN=Uqcr10 PE=4 SV=1	MOUSE	1.20226	1	0.000414229
tr|B7ZWK3|B7ZWK3_MOUSE	Spna2 protein OS=Mus musculus GN=Sptan1 PE=2 SV=1	MOUSE	1.20226	1	0.00466254
tr|Q4VAE6|Q4VAE6_MOUSE	Ras family member A OS=Mus musculus GN=Rhoa PE=2 SV=1	MOUSE	1.20226	2	0.50391
tr|Q5PRE9|Q5PRE9_MOUSE	Ncor1 protein OS=Mus musculus GN=Ncor1 PE=2 SV=1	MOUSE	1.21339	2	0.0886001
tr|A2AFQ2|A2AFQ2_MOUSE	3-hydroxyacyl-CoA dehydrogenase type-2 OS=Mus musculus GN=Hsd17b10 PE=2 SV=1	MOUSE	1.21339	1	0.211497
tr|Q9DBP1|Q9DBP1_MOUSE	Putative uncharacterized protein OS=Mus musculus GN=Srsf6 PE=2 SV=1	MOUSE	1.22462	2	0.00257886
tr|Q6PCW8|Q6PCW8_MOUSE	Exosome component 8 OS=Mus musculus GN=Exosc8 PE=2 SV=1	MOUSE	1.22462	1	0.0116828
tr|Q4FJU4|Q4FJU4_MOUSE	Pstpip2 protein OS=Mus musculus GN=Pstpip2 PE=2 SV=1	MOUSE	1.22462	2	0.000464905
tr|Q58E49|Q58E49_MOUSE	Histone deacetylase OS=Mus musculus GN=Hdac1 PE=2 SV=1	MOUSE	1.23595	2	0.0838666
sp|Q9D7M8|RPB4_MOUSE	DNA-directed RNA polymerase II subunit RPB4 OS=Mus musculus GN=Polr2d PE=2 SV=2	MOUSE	1.23595	2	0.00488959
tr|Q3MIA8|Q3MIA8_MOUSE	COP9 signalosome complex subunit 1 OS=Mus musculus GN=Gps1 PE=2 SV=1	MOUSE	1.23595	11	0.0885364
sp|Q99JR1|SFXN1_MOUSE	Sideroflexin-1 OS=Mus musculus GN=Sfxn1 PE=1 SV=3	MOUSE	1.23595	36	0.0775569
sp|P70677|CASP3_MOUSE	Caspase-3 OS=Mus musculus GN=Casp3 PE=1 SV=1	MOUSE	1.24738	8	0.094164
sp|Q9D0M3|CY1_MOUSE	Cytochrome c1, heme protein, mitochondrial OS=Mus musculus GN=Cyc1 PE=1 SV=1	MOUSE	1.24738	1	0.00610687
sp|Q9CR68|UCRI_MOUSE	Cytochrome b-c1 complex subunit Rieske, mitochondrial OS=Mus musculus GN=Uqcrfs1 PE=1 SV=1	MOUSE	1.24738	1	0.082254
sp|P16254|SRP14_MOUSE	Signal recognition particle 14 kDa protein OS=Mus musculus GN=Srp14 PE=1 SV=1	MOUSE	1.24738	1	0.00903997
tr|D3YVN7|D3YVN7_MOUSE	Elongation factor Tu OS=Mus musculus GN=Gm9755 PE=3 SV=1	MOUSE	1.24738	5	0.05325
sp|P84099|RL19_MOUSE	60S ribosomal protein L19 OS=Mus musculus GN=Rpl19 PE=1 SV=1	MOUSE	1.24738	8	0.0949725
tr|Q8CBB7|Q8CBB7_MOUSE	AP-1 complex subunit gamma-1 OS=Mus musculus GN=Ap1g1 PE=2 SV=1	MOUSE	1.2704	4	0.00108502
sp|Q99P31|HPBP1_MOUSE	Hsp70-binding protein 1 OS=Mus musculus GN=Hspbp1 PE=2 SV=1	MOUSE	1.27057	3	0.00317398
sp|Q9CPQ1|COX6C_MOUSE	Cytochrome c oxidase subunit 6C OS=Mus musculus GN=Cox6c PE=1 SV=3	MOUSE	1.27057	5	0.327949
sp|Q8VDP4|CCAR2_MOUSE	Cell cycle and apoptosis regulator protein 2 OS=Mus musculus GN=Ccar2 PE=1 SV=2	MOUSE	1.27057	1	0.0410627
sp|Q9WUP7|UCHL5_MOUSE	Ubiquitin carboxyl-terminal hydrolase isozyme L5 OS=Mus musculus GN=Uchl5 PE=1 SV=2	MOUSE	1.27057	2	0.742402
tr|Q6P6M0|Q6P6M0_MOUSE	Ribonuclease P/MRP 30 subunit (Human) OS=Mus musculus GN=Rpp30 PE=2 SV=1	MOUSE	1.28233	2	0.07563
tr|Q542I8|Q542I8_MOUSE	Integrin beta OS=Mus musculus GN=Itgb2 PE=2 SV=1	MOUSE	1.28233	1	7.04e-05
tr|Q542D9|Q542D9_MOUSE	Transferrin receptor, isoform CRA_a OS=Mus musculus GN=Tfrc PE=2 SV=1	MOUSE	1.28233	1	0.00317398
tr|Q52L67|Q52L67_MOUSE	Gpsn2 protein OS=Mus musculus GN=Tecr PE=2 SV=1	MOUSE	1.28233	16	0.327949
tr|Q3THJ0|Q3THJ0_MOUSE	60S ribosomal protein L18a OS=Mus musculus GN=Rpl18a PE=2 SV=1	MOUSE	1.2942	1	0.0880579
tr|Q8R0H0|Q8R0H0_MOUSE	Polr2e protein OS=Mus musculus GN=Polr2e PE=2 SV=1	MOUSE	1.2942	1	0.454311
tr|G3X956|G3X956_MOUSE	FACT complex subunit SPT16 OS=Mus musculus GN=Supt16 PE=4 SV=1	MOUSE	1.2942	1	7.04e-05
tr|Q3V235|Q3V235_MOUSE	Prohibitin 2 OS=Mus musculus GN=Phb2 PE=2 SV=1	MOUSE	1.30617	3	0.0658687
tr|Q8R2K3|Q8R2K3_MOUSE	Single-stranded DNA-binding protein OS=Mus musculus GN=Ssbp1 PE=2 SV=1	MOUSE	1.30617	10	0.00600365
sp|Q9QYG0|NDRG2_MOUSE	Protein NDRG2 OS=Mus musculus GN=Ndrg2 PE=1 SV=1	MOUSE	1.30617	1	0.0753028
sp|O70194|EIF3D_MOUSE	Eukaryotic translation initiation factor 3 subunit D OS=Mus musculus GN=Eif3d PE=1 SV=2	MOUSE	1.30617	1	0.110158
tr|Q3UM65|Q3UM65_MOUSE	Runt-related transcription factor 1 OS=Mus musculus GN=Runx1 PE=2 SV=1	MOUSE	1.30617	1	0.0818339
sp|Q69Z99|ZN512_MOUSE	Zinc finger protein 512 OS=Mus musculus GN=Znf512 PE=2 SV=2	MOUSE	1.31826	3	0.0747893
tr|Q5SX53|Q5SX53_MOUSE	Solute carrier family 25 (Mitochondrial carrier oxoglutarate carrier), member 11, isoform CRA_b OS=Mus musculus GN=Slc25a11 PE=2 SV=1	MOUSE	1.31826	2	0.0360349
tr|F7AL76|F7AL76_MOUSE	Chromodomain-helicase-DNA-binding protein 8 (Fragment) OS=Mus musculus GN=Chd8 PE=4 SV=1	MOUSE	1.3281	8	0.00992996
tr|A2AWT5|A2AWT5_MOUSE	Nucleolar transcription factor 1 OS=Mus musculus GN=Ubtf PE=4 SV=1	MOUSE	1.33045	1	0.0847105
tr|Q5RKN9|Q5RKN9_MOUSE	Capping protein (Actin filament) muscle Z-line, alpha 1 OS=Mus musculus GN=Capza1 PE=2 SV=1	MOUSE	1.33045	1	0.235014
sp|Q60902|EP15R_MOUSE	Epidermal growth factor receptor substrate 15-like 1 OS=Mus musculus GN=Eps15l1 PE=1 SV=3	MOUSE	1.33045	1	0.0272766
tr|A2A7S7|A2A7S7_MOUSE	Tyrosine--tRNA ligase, cytoplasmic OS=Mus musculus GN=Yars PE=4 SV=1	MOUSE	1.33045	2	0.071025
tr|Q99M14|Q99M14_MOUSE	Ctss protein OS=Mus musculus GN=Ctss PE=2 SV=1	MOUSE	1.34276	2	0.0172723
sp|Q9DCW4|ETFB_MOUSE	Electron transfer flavoprotein subunit beta OS=Mus musculus GN=Etfb PE=1 SV=3	MOUSE	1.34276	13	0.535832
sp|Q99JY0|ECHB_MOUSE	Trifunctional enzyme subunit beta, mitochondrial OS=Mus musculus GN=Hadhb PE=1 SV=1	MOUSE	1.34276	7	0.798654
tr|A1L0V4|A1L0V4_MOUSE	Histone H3 (Fragment) OS=Mus musculus GN=Hist1h3i PE=2 SV=1	MOUSE	1.34276	5	0.479026
sp|P62869|ELOB_MOUSE	Transcription elongation factor B polypeptide 2 OS=Mus musculus GN=Tceb2 PE=1 SV=1	MOUSE	1.34276	21	0.0954364
sp|Q9DCN2|NB5R3_MOUSE	NADH-cytochrome b5 reductase 3 OS=Mus musculus GN=Cyb5r3 PE=1 SV=3	MOUSE	1.35519	2	0.10088
sp|Q60864|STIP1_MOUSE	Stress-induced-phosphoprotein 1 OS=Mus musculus GN=Stip1 PE=1 SV=1	MOUSE	1.35519	1	0.0308207
sp|P48678|LMNA_MOUSE	Prelamin-A/C OS=Mus musculus GN=Lmna PE=1 SV=2	MOUSE	1.35682	1	0.195702
sp|Q6ZWX6|IF2A_MOUSE	Eukaryotic translation initiation factor 2 subunit 1 OS=Mus musculus GN=Eif2s1 PE=1 SV=3	MOUSE	1.36773	1	0.245981
sp|Q9JHI7|EXOS9_MOUSE	Exosome complex component RRP45 OS=Mus musculus GN=Exosc9 PE=2 SV=1	MOUSE	1.36773	5	0.0921924
sp|P60335|PCBP1_MOUSE	Poly(rC)-binding protein 1 OS=Mus musculus GN=Pcbp1 PE=1 SV=1	MOUSE	1.36773	2	0.25653
tr|D3Z6S1|D3Z6S1_MOUSE	Transmembrane protein 214 OS=Mus musculus GN=Tmem214 PE=2 SV=1	MOUSE	1.36773	4	0.000218958
tr|Q3U518|Q3U518_MOUSE	Protein kinase C substrate 80K-H, isoform CRA_b OS=Mus musculus GN=Prkcsh PE=2 SV=1	MOUSE	1.38038	1	0.00780281
sp|Q9D6J6|NDUV2_MOUSE	NADH dehydrogenase [ubiquinone] flavoprotein 2, mitochondrial OS=Mus musculus GN=Ndufv2 PE=1 SV=2	MOUSE	1.38038	4	0.0844676
sp|Q8BP47|SYNC_MOUSE	Asparagine--tRNA ligase, cytoplasmic OS=Mus musculus GN=Nars PE=1 SV=2	MOUSE	1.40605	14	0.322037
sp|P12382|K6PL_MOUSE	6-phosphofructokinase, liver type OS=Mus musculus GN=Pfkl PE=1 SV=4	MOUSE	1.40605	1	0.00386413
sp|Q8K202|RPA49_MOUSE	DNA-directed RNA polymerase I subunit RPA49 OS=Mus musculus GN=Polr1e PE=1 SV=2	MOUSE	1.40605	11	0.00421826
sp|Q9CQW2|ARL8B_MOUSE	ADP-ribosylation factor-like protein 8B OS=Mus musculus GN=Arl8b PE=2 SV=1	MOUSE	1.40605	1	1.82e-05
tr|Q6NVC3|Q6NVC3_MOUSE	Rad23b protein OS=Mus musculus GN=Rad23b PE=2 SV=1	MOUSE	1.41305	6	0.0505221
tr|B2M1R7|B2M1R7_MOUSE	Poly(RC) binding protein 2 OS=Mus musculus GN=Pcbp2 PE=2 SV=1	MOUSE	1.41906	3	0.000566417
tr|Q920X9|Q920X9_MOUSE	CD14 antigen (Fragment) OS=Mus musculus GN=CD14 PE=4 SV=1	MOUSE	1.41906	2	0.0120201
tr|Q5M9N5|Q5M9N5_MOUSE	Ribosomal protein L28 OS=Mus musculus GN=Rpl28 PE=2 SV=1	MOUSE	1.41906	8	0.000308252
tr|Q99JX6|Q99JX6_MOUSE	Annexin OS=Mus musculus GN=Anxa6 PE=2 SV=1	MOUSE	1.42073	8	0.0223568
sp|Q8R3N6|THOC1_MOUSE	THO complex subunit 1 OS=Mus musculus GN=Thoc1 PE=1 SV=1	MOUSE	1.43219	3	6.91e-06
sp|Q3URQ0|TEX10_MOUSE	Testis-expressed sequence 10 protein OS=Mus musculus GN=Tex10 PE=1 SV=1	MOUSE	1.43219	1	0.0190623
sp|Q8BI72|CARF_MOUSE	CDKN2A-interacting protein OS=Mus musculus GN=Cdkn2aip PE=2 SV=1	MOUSE	1.43219	5	5.18e-05
sp|Q07417|ACADS_MOUSE	Short-chain specific acyl-CoA dehydrogenase, mitochondrial OS=Mus musculus GN=Acads PE=1 SV=2	MOUSE	1.43219	1	0.00638362
sp|P11983|TCPA_MOUSE	T-complex protein 1 subunit alpha OS=Mus musculus GN=Tcp1 PE=1 SV=3	MOUSE	1.43219	10	0.000673652
sp|Q99KR7|PPIF_MOUSE	Peptidyl-prolyl cis-trans isomerase F, mitochondrial OS=Mus musculus GN=Ppif PE=1 SV=1	MOUSE	1.43219	1	6.12e-05
tr|Q3TXU8|Q3TXU8_MOUSE	Progesterone receptor membrane component 1 OS=Mus musculus GN=Pgrmc1 PE=2 SV=1	MOUSE	1.43219	1	0.382602
tr|Q0PD49|Q0PD49_MOUSE	RAB8B, member RAS oncogene family OS=Mus musculus GN=Rab8b PE=2 SV=1	MOUSE	1.43219	22	0.000711803
tr|Q3TXT7|Q3TXT7_MOUSE	RuvB-like protein 2 OS=Mus musculus GN=Ruvbl2 PE=2 SV=1	MOUSE	1.45881	3	0.0010862
sp|Q00PI9|HNRL2_MOUSE	Heterogeneous nuclear ribonucleoprotein U-like protein 2 OS=Mus musculus GN=Hnrnpul2 PE=1 SV=2	MOUSE	1.45881	2	0.0237847
tr|Q8C483|Q8C483_MOUSE	Serine--tRNA ligase, cytoplasmic OS=Mus musculus GN=Sars PE=2 SV=1	MOUSE	1.45881	1	0.00170121
tr|Q8C2Q7|Q8C2Q7_MOUSE	Heterogeneous nuclear ribonucleoprotein H OS=Mus musculus GN=Hnrnph1 PE=2 SV=1	MOUSE	1.45881	1	0.000665383
tr|B2RTM0|B2RTM0_MOUSE	Histone H4 OS=Mus musculus GN=Hist2h4 PE=3 SV=1	MOUSE	1.47231	6	0.495309
tr|Q564F4|Q564F4_MOUSE	T-complex protein 1 subunit delta OS=Mus musculus GN=Cct4 PE=2 SV=1	MOUSE	1.47231	2	0.0275179
sp|Q62087|PON3_MOUSE	Serum paraoxonase/lactonase 3 OS=Mus musculus GN=Pon3 PE=1 SV=2	MOUSE	1.47231	1	0.111573
sp|Q9ERH4|NUSAP_MOUSE	Nucleolar and spindle-associated protein 1 OS=Mus musculus GN=Nusap1 PE=1 SV=1	MOUSE	1.48594	1	0.133571
tr|Q5RKP4|Q5RKP4_MOUSE	Rpn1 protein (Fragment) OS=Mus musculus GN=Rpn1 PE=2 SV=1	MOUSE	1.48594	1	0.0094568
tr|Q80UT7|Q80UT7_MOUSE	Rpl7a protein (Fragment) OS=Mus musculus GN=Rpl7a PE=2 SV=1	MOUSE	1.48594	6	0.00210271
tr|B2CY77|B2CY77_MOUSE	Laminin receptor (Fragment) OS=Mus musculus GN=Rpsa PE=2 SV=1	MOUSE	1.49969	2	0.893237
sp|Q9DCT2|NDUS3_MOUSE	NADH dehydrogenase [ubiquinone] iron-sulfur protein 3, mitochondrial OS=Mus musculus GN=Ndufs3 PE=1 SV=2	MOUSE	1.49969	1	0.453449
tr|Q3ULL5|Q3ULL5_MOUSE	Eif2s2 protein OS=Mus musculus GN=Eif2s2 PE=2 SV=1	MOUSE	1.49969	1	0.106214
sp|Q8BIP0|SYDM_MOUSE	Aspartate--tRNA ligase, mitochondrial OS=Mus musculus GN=Dars2 PE=2 SV=1	MOUSE	1.51356	2	0.137225
sp|Q5SWD9|TSR1_MOUSE	Pre-rRNA-processing protein TSR1 homolog OS=Mus musculus GN=Tsr1 PE=2 SV=1	MOUSE	1.51356	11	0.439615
sp|Q3U1J4|DDB1_MOUSE	DNA damage-binding protein 1 OS=Mus musculus GN=Ddb1 PE=1 SV=2	MOUSE	1.52	1	0.0577698
sp|Q8K224|NAT10_MOUSE	N-acetyltransferase 10 OS=Mus musculus GN=Nat10 PE=2 SV=1	MOUSE	1.52757	1	0.00433925
tr|Q542G0|Q542G0_MOUSE	Putative uncharacterized protein OS=Mus musculus GN=Hcls1 PE=2 SV=1	MOUSE	1.52757	5	0.0153282
tr|Q9ESU0|Q9ESU0_MOUSE	Integrase interactor OS=Mus musculus GN=Smarcb1 PE=2 SV=1	MOUSE	1.52757	1	0.971071
tr|Q4FJQ0|Q4FJQ0_MOUSE	MCG130610 OS=Mus musculus GN=Rab7 PE=2 SV=1	MOUSE	1.52757	1	0.000654272
tr|Q5FWJ3|Q5FWJ3_MOUSE	Vimentin OS=Mus musculus GN=Vim PE=2 SV=1	MOUSE	1.5417	26	0.000513722
sp|Q8K114|INT9_MOUSE	Integrator complex subunit 9 OS=Mus musculus GN=Ints9 PE=2 SV=1	MOUSE	1.55597	29	0.0294321
tr|Q9CYT3|Q9CYT3_MOUSE	Putative uncharacterized protein OS=Mus musculus GN=Hsd17b10 PE=2 SV=1	MOUSE	1.55597	2	0.0112906
sp|Q05D44|IF2P_MOUSE	Eukaryotic translation initiation factor 5B OS=Mus musculus GN=Eif5b PE=1 SV=2	MOUSE	1.55597	1	0.0111716
tr|E9QML5|E9QML5_MOUSE	Zinc finger protein 638 OS=Mus musculus GN=Zfml PE=2 SV=1	MOUSE	1.55597	1	0.0348588
tr|V9GXP8|V9GXP8_MOUSE	ELKS/Rab6-interacting/CAST family member 1 OS=Mus musculus GN=Erc1 PE=4 SV=1	MOUSE	1.55597	1	0.000881943
tr|G3UX26|G3UX26_MOUSE	Voltage-dependent anion-selective channel protein 2 (Fragment) OS=Mus musculus GN=Vdac2 PE=4 SV=1	MOUSE	1.57036	2	3.37e-05
sp|Q9D6R2|IDH3A_MOUSE	Isocitrate dehydrogenase [NAD] subunit alpha, mitochondrial OS=Mus musculus GN=Idh3a PE=1 SV=1	MOUSE	1.57036	1	0.000339419
sp|Q8BVK9|SP110_MOUSE	Sp110 nuclear body protein OS=Mus musculus GN=Sp110 PE=1 SV=1	MOUSE	1.57036	6	0.00336634
tr|Q9CQB4|Q9CQB4_MOUSE	Cytochrome b-c1 complex subunit 7 OS=Mus musculus GN=Uqcrb PE=3 SV=1	MOUSE	1.57036	6	8.91e-05
sp|Q60973|RBBP7_MOUSE	Histone-binding protein RBBP7 OS=Mus musculus GN=Rbbp7 PE=1 SV=1	MOUSE	1.58489	1	0.000375744
sp|Q8K297|GT251_MOUSE	Procollagen galactosyltransferase 1 OS=Mus musculus GN=Colgalt1 PE=1 SV=2	MOUSE	1.58489	1	0.000122202
tr|Q3UL22|Q3UL22_MOUSE	Chaperonin subunit 8 (Theta), isoform CRA_a OS=Mus musculus GN=Cct8 PE=2 SV=1	MOUSE	1.64437	38	0.00336634
tr|D3Z0F5|D3Z0F5_MOUSE	COP9 signalosome complex subunit 6 OS=Mus musculus GN=Cops6 PE=2 SV=1	MOUSE	1.65959	1	0.479026
sp|P70671|IRF3_MOUSE	Interferon regulatory factor 3 OS=Mus musculus GN=Irf3 PE=1 SV=1	MOUSE	1.66069	3	0.453449
sp|Q3UFM5|NOM1_MOUSE	Nucleolar MIF4G domain-containing protein 1 OS=Mus musculus GN=Nom1 PE=2 SV=2	MOUSE	1.67494	4	0.10088
tr|F7C846|F7C846_MOUSE	Metaxin-1 OS=Mus musculus GN=Mtx1 PE=2 SV=1	MOUSE	1.67494	4	0.108207
sp|Q62422|OSTF1_MOUSE	Osteoclast-stimulating factor 1 OS=Mus musculus GN=Ostf1 PE=1 SV=2	MOUSE	1.70608	2	0.0484041
tr|D3YTQ3|D3YTQ3_MOUSE	Heterogeneous nuclear ribonucleoprotein D-like OS=Mus musculus GN=Hnrnpdl PE=2 SV=1	MOUSE	1.70608	1	0.000665383
sp|Q99JI4|PSMD6_MOUSE	26S proteasome non-ATPase regulatory subunit 6 OS=Mus musculus GN=Psmd6 PE=1 SV=1	MOUSE	1.72187	14	0.495309
sp|Q6PGG2|GMIP_MOUSE	GEM-interacting protein OS=Mus musculus GN=Gmip PE=1 SV=1	MOUSE	1.72187	7	0.245981
tr|A0PJ57|A0PJ57_MOUSE	Cd3eap protein (Fragment) OS=Mus musculus GN=Cd3eap PE=2 SV=1	MOUSE	1.72187	1	0.111573
tr|Q8K223|Q8K223_MOUSE	Ercc2 protein OS=Mus musculus GN=Ercc2 PE=2 SV=1	MOUSE	1.7378	2	0.037844
sp|Q9ERS2|NDUAD_MOUSE	NADH dehydrogenase [ubiquinone] 1 alpha subcomplex subunit 13 OS=Mus musculus GN=Ndufa13 PE=1 SV=3	MOUSE	1.7378	1	0.133571
sp|Q924Z4|CERS2_MOUSE	Ceramide synthase 2 OS=Mus musculus GN=Cers2 PE=1 SV=1	MOUSE	1.7378	2	0.00780281
tr|Q921K2|Q921K2_MOUSE	Poly (ADP-ribose) polymerase family, member 1 OS=Mus musculus GN=Parp1 PE=2 SV=1	MOUSE	1.7378	3	0.439615
tr|Q0PD65|Q0PD65_MOUSE	RAB2, member RAS oncogene family OS=Mus musculus GN=Rab2a PE=2 SV=1	MOUSE	1.75388	6	0.0120201
sp|Q8VBV7|CSN8_MOUSE	COP9 signalosome complex subunit 8 OS=Mus musculus GN=Cops8 PE=1 SV=1	MOUSE	1.75388	1	0.000513722
sp|Q9WTX5|SKP1_MOUSE	S-phase kinase-associated protein 1 OS=Mus musculus GN=Skp1 PE=1 SV=3	MOUSE	1.75388	1	0.0112906
tr|Q5SUC3|Q5SUC3_MOUSE	Calnexin, isoform CRA_a OS=Mus musculus GN=Canx PE=2 SV=1	MOUSE	1.75388	9	0.0010862
sp|Q9D0D5|T2EA_MOUSE	General transcription factor IIE subunit 1 OS=Mus musculus GN=Gtf2e1 PE=2 SV=1	MOUSE	1.7656	7	0.0138321
tr|Q569U6|Q569U6_MOUSE	Jun-B oncogene OS=Mus musculus GN=Junb PE=2 SV=1	MOUSE	1.77011	4	0.0237847
tr|E9QAD4|E9QAD4_MOUSE	Coiled-coil domain-containing protein 93 OS=Mus musculus GN=Ccdc93 PE=2 SV=1	MOUSE	1.77011	7	0.00433925
tr|Q3TLP8|Q3TLP8_MOUSE	RAS-related C3 botulinum substrate 1, isoform CRA_a OS=Mus musculus GN=Rac1 PE=2 SV=1	MOUSE	1.77011	1	0.0190623
sp|Q3THK3|T2FA_MOUSE	General transcription factor IIF subunit 1 OS=Mus musculus GN=Gtf2f1 PE=1 SV=2	MOUSE	1.77011	1	5.18e-05
sp|Q9WUU9|GANP_MOUSE	Germinal-center associated nuclear protein OS=Mus musculus GN=Mcm3ap PE=1 SV=2	MOUSE	1.77011	7	0.514941
tr|Q9D1S3|Q9D1S3_MOUSE	40S ribosomal protein S3a OS=Mus musculus GN=Rps3a1 PE=2 SV=1	MOUSE	1.80302	11	0.00638362
tr|Q9D9P1|Q9D9P1_MOUSE	Coiled-coil-helix-coiled-coil-helix domain-containing protein 3, mitochondrial OS=Mus musculus GN=Chchd3 PE=2 SV=1	MOUSE	1.80302	1	0.000881943
sp|Q61655|DD19A_MOUSE	ATP-dependent RNA helicase DDX19A OS=Mus musculus GN=Ddx19a PE=2 SV=2	MOUSE	1.8197	1	0.00291191
tr|Q0PD67|Q0PD67_MOUSE	RAB1, member RAS oncogene family, isoform CRA_a OS=Mus musculus GN=Rab1 PE=2 SV=1	MOUSE	1.85353	4	3.37e-05
tr|A1L3C2|A1L3C2_MOUSE	Polr1c protein OS=Mus musculus GN=Polr1c PE=2 SV=1	MOUSE	1.87068	2	0.000339419
tr|Q547B5|Q547B5_MOUSE	Osteopontin OS=Mus musculus GN=Spp1 PE=2 SV=1	MOUSE	1.87068	1	0.000645739
tr|Q4FJL0|Q4FJL0_MOUSE	RAB10, member RAS oncogene family OS=Mus musculus GN=Rab10 PE=2 SV=1	MOUSE	1.88799	4	0.157033
tr|Q14DU0|Q14DU0_MOUSE	Sciellin OS=Mus musculus GN=Scel PE=2 SV=1	MOUSE	1.90546	1	0.0631465
tr|A2AEW9|A2AEW9_MOUSE	GRIP1-associated protein 1 OS=Mus musculus GN=Gripap1 PE=2 SV=1	MOUSE	1.90546	8	0.106692
sp|P97311|MCM6_MOUSE	DNA replication licensing factor MCM6 OS=Mus musculus GN=Mcm6 PE=1 SV=1	MOUSE	1.94089	1	2.44e-15
sp|Q05144|RAC2_MOUSE	Ras-related C3 botulinum toxin substrate 2 OS=Mus musculus GN=Rac2 PE=2 SV=1	MOUSE	1.94089	1	0.057973
sp|O89110|CASP8_MOUSE	Caspase-8 OS=Mus musculus GN=Casp8 PE=1 SV=1 - [CASP8_MOUSE]	MOUSE	1.94473	1	0.240991
sp|P10605|CATB_MOUSE	Cathepsin B OS=Mus musculus GN=Ctsb PE=1 SV=2	MOUSE	1.95884	3	0.000503022
sp|Q9WTR1|TRPV2_MOUSE	Transient receptor potential cation channel subfamily V member 2 OS=Mus musculus GN=Trpv2 PE=1 SV=2	MOUSE	1.95884	2	0.000842093
sp|Q99KE1|MAOM_MOUSE	NAD-dependent malic enzyme, mitochondrial OS=Mus musculus GN=Me2 PE=2 SV=1	MOUSE	1.95884	1	0.234192
tr|Q8R2P8|Q8R2P8_MOUSE	Lysine--tRNA ligase OS=Mus musculus GN=Kars PE=2 SV=1	MOUSE	1.99526	1	0.001088
sp|Q8VBT6|APOBR_MOUSE	Apolipoprotein B receptor OS=Mus musculus GN=Apobr PE=1 SV=1	MOUSE	2.01372	1	0.0813517
tr|Q5XJF6|Q5XJF6_MOUSE	Ribosomal protein OS=Mus musculus GN=Rpl10a PE=2 SV=1	MOUSE	2.01372	2	0.0153758
tr|Q9CQM8|Q9CQM8_MOUSE	60S ribosomal protein L21 OS=Mus musculus GN=Rpl21 PE=2 SV=1	MOUSE	2.03236	3	0.636276
tr|A2AP32|A2AP32_MOUSE	NADH dehydrogenase [ubiquinone] 1 beta subcomplex subunit 6 OS=Mus musculus GN=Ndufb6 PE=2 SV=1	MOUSE	2.12814	1	0.0102855
sp|P49717|MCM4_MOUSE	DNA replication licensing factor MCM4 OS=Mus musculus GN=Mcm4 PE=1 SV=1	MOUSE	2.1677	1	3.14e-11
tr|E9Q390|E9Q390_MOUSE	Myoferlin OS=Mus musculus GN=Myof PE=2 SV=2	MOUSE	2.18776	2	0.015028
tr|Q9D037|Q9D037_MOUSE	Putative uncharacterized protein OS=Mus musculus PE=4 SV=1	MOUSE	2.208	2	0.014657
tr|Q3UXS0|Q3UXS0_MOUSE	Secretory carrier-associated membrane protein 3 OS=Mus musculus GN=Scamp3 PE=2 SV=1	MOUSE	2.208	4	0.196016
sp|Q6ZWX6|IF2A_MOUSE	Eukaryotic translation initiation factor 2 subunit 1 OS=Mus musculus GN=Eif2s1 PE=1 SV=3	MOUSE	2.22844	1	0.00902571
sp|Q9DB77|QCR2_MOUSE	Cytochrome b-c1 complex subunit 2, mitochondrial OS=Mus musculus GN=Uqcrc2 PE=1 SV=1	MOUSE	2.24905	1	0.000316293
sp|O35593|PSDE_MOUSE	26S proteasome non-ATPase regulatory subunit 14 OS=Mus musculus GN=Psmd14 PE=1 SV=2	MOUSE	2.29087	1	0.200723
tr|Q3UMJ4|Q3UMJ4_MOUSE	General transcription factor IIF, polypeptide 2, isoform CRA_c OS=Mus musculus GN=Gtf2f2 PE=2 SV=1	MOUSE	2.31206	1	0.00117406
sp|Q8K4L0|DDX54_MOUSE	ATP-dependent RNA helicase DDX54 OS=Mus musculus GN=Ddx54 PE=1 SV=1	MOUSE	2.33346	1	0.0061943
sp|Q9CX86|ROA0_MOUSE	Heterogeneous nuclear ribonucleoprotein A0 OS=Mus musculus GN=Hnrnpa0 PE=1 SV=1	MOUSE	2.35505	5	0.00320755
tr|G5E866|G5E866_MOUSE	Splicing factor 3B subunit 1 OS=Mus musculus GN=Sf3b1 PE=4 SV=1	MOUSE	2.35505	5	0.58734
tr|Q3UCH0|Q3UCH0_MOUSE	60S ribosomal protein L6 OS=Mus musculus GN=Rpl6 PE=2 SV=1	MOUSE	2.35505	1	0.150279
sp|Q91ZX7|LRP1_MOUSE	Prolow-density lipoprotein receptor-related protein 1 OS=Mus musculus GN=Lrp1 PE=1 SV=1	MOUSE	2.35505	1	0.0593221
sp|P48722|HS74L_MOUSE	Heat shock 70 kDa protein 4L OS=Mus musculus GN=Hspa4l PE=1 SV=2	MOUSE	2.37684	2	0.0175026
sp|Q9DC69|NDUA9_MOUSE	NADH dehydrogenase [ubiquinone] 1 alpha subcomplex subunit 9, mitochondrial OS=Mus musculus GN=Ndufa9 PE=1 SV=2	MOUSE	2.39883	1	0.00985605
sp|Q3UYV9|NCBP1_MOUSE	Nuclear cap-binding protein subunit 1 OS=Mus musculus GN=Ncbp1 PE=1 SV=2	MOUSE	2.44343	3	0.000139677
sp|Q9JIF7|COPB_MOUSE	Coatomer subunit beta OS=Mus musculus GN=Copb1 PE=1 SV=1	MOUSE	2.48886	1	0.275453
sp|P48962|ADT1_MOUSE	ADP/ATP translocase 1 OS=Mus musculus GN=Slc25a4 PE=1 SV=4	MOUSE	2.53513	1	0.0386152
sp|Q9JI11|STK4_MOUSE	Serine/threonine-protein kinase 4 OS=Mus musculus GN=Stk4 PE=1 SV=1	MOUSE	2.55859	6	0.0416077
sp|Q60972|RBBP4_MOUSE	Histone-binding protein RBBP4 OS=Mus musculus GN=Rbbp4 PE=1 SV=5	MOUSE	2.63027	1	0.0836871
sp|P09528|FRIH_MOUSE	Ferritin heavy chain OS=Mus musculus GN=Fth1 PE=1 SV=2	MOUSE	2.67917	12	0.00337574
sp|Q9CQF0|RM11_MOUSE	39S ribosomal protein L11, mitochondrial OS=Mus musculus GN=Mrpl11 PE=2 SV=1	MOUSE	2.75423	6	0.0111303
sp|Q6P5E4|UGGG1_MOUSE	UDP-glucose:glycoprotein glucosyltransferase 1 OS=Mus musculus GN=Uggt1 PE=1 SV=4	MOUSE	2.77971	5	0.000144213
tr|Q5I0T8|Q5I0T8_MOUSE	Ribosomal protein L19 OS=Mus musculus GN=Rpl19 PE=2 SV=1	MOUSE	2.80543	1	0.184115
tr|E9QAS4|E9QAS4_MOUSE	Chromodomain-helicase-DNA-binding protein 4 OS=Mus musculus GN=Chd4 PE=2 SV=1	MOUSE	2.80543	1	0.0150764
sp|P41105|RL28_MOUSE	60S ribosomal protein L28 OS=Mus musculus GN=Rpl28 PE=1 SV=2	MOUSE	2.80543	4	0.195659
tr|Q8VDJ8|Q8VDJ8_MOUSE	cAMP responsive element binding protein 1 OS=Mus musculus GN=Creb1 PE=2 SV=1	MOUSE	2.80543	1	0.010196
tr|Q52PE3|Q52PE3_MOUSE	Translocon-associated protein alpha, muscle specific isoform OS=Mus musculus GN=Ssr1 PE=2 SV=1	MOUSE	2.83139	5	0.212193
tr|Q8C2U7|Q8C2U7_MOUSE	Putative uncharacterized protein OS=Mus musculus GN=Aimp1 PE=2 SV=1	MOUSE	2.85759	2	0.00600329
tr|Q5HZY7|Q5HZY7_MOUSE	ATPase, H+ transporting, lysosomal V1 subunit G1 OS=Mus musculus GN=Atp6v1g1 PE=4 SV=1	MOUSE	2.88403	1	0.18525
sp|Q8BYL4|SYYM_MOUSE	Tyrosine--tRNA ligase, mitochondrial OS=Mus musculus GN=Yars2 PE=1 SV=2	MOUSE	2.88403	1	0.0095634
tr|Q542P4|Q542P4_MOUSE	Membrane protein, palmitoylated OS=Mus musculus GN=Mpp1 PE=2 SV=1	MOUSE	2.91072	5	0.0185025
tr|O08847|O08847_MOUSE	DNA-directed RNA polymerase OS=Mus musculus GN=Polr2a PE=2 SV=1	MOUSE	2.93765	2	0.030624
tr|Q8R069|Q8R069_MOUSE	Fen1 protein OS=Mus musculus GN=Fen1 PE=2 SV=1	MOUSE	2.93765	1	0.0102855
tr|Q5M9M4|Q5M9M4_MOUSE	Ribosomal protein S15A OS=Mus musculus GN=Rps15a PE=2 SV=1	MOUSE	2.96483	2	0.0676405
tr|E9Q0U7|E9Q0U7_MOUSE	Heat shock protein 105 kDa OS=Mus musculus GN=Hsph1 PE=2 SV=1	MOUSE	2.99227	1	0.00274248
tr|Q9D8L3|Q9D8L3_MOUSE	Signal sequence receptor, delta OS=Mus musculus GN=Ssr4 PE=2 SV=1	MOUSE	3.0479	1	0.00760788
tr|Q9CX33|Q9CX33_MOUSE	Elongation factor Ts OS=Mus musculus GN=Tsfm PE=2 SV=1	MOUSE	3.0761	12	6.14e-10
tr|Q61833|Q61833_MOUSE	Ribophorin OS=Mus musculus GN=Rpn2 PE=2 SV=1	MOUSE	3.10456	7	0.0723616
tr|A2AQE4|A2AQE4_MOUSE	COP9 signalosome complex subunit 2 OS=Mus musculus GN=Cops2 PE=2 SV=1	MOUSE	3.10456	1	0.00325878
tr|Q542X7|Q542X7_MOUSE	Chaperonin subunit 2 (Beta), isoform CRA_a OS=Mus musculus GN=Cct2 PE=2 SV=1	MOUSE	3.19154	1	0.000778586
tr|Q923G3|Q923G3_MOUSE	Capping protein (Actin filament) muscle Z-line, beta OS=Mus musculus GN=Capzb PE=2 SV=1	MOUSE	3.19154	2	0.109481
sp|Q8VHZ7|IMP4_MOUSE	U3 small nucleolar ribonucleoprotein protein IMP4 OS=Mus musculus GN=Imp4 PE=2 SV=1	MOUSE	3.19154	4	0.232749
sp|Q9DB05|SNAA_MOUSE	Alpha-soluble NSF attachment protein OS=Mus musculus GN=Napa PE=1 SV=1	MOUSE	3.19154	1	0.000808663
tr|E2RUG8|E2RUG8_MOUSE	TRP receptor like protein OS=Mus musculus GN=Trpv3 PE=2 SV=1	MOUSE	3.25087	4	0.00681153
sp|O88544|CSN4_MOUSE	COP9 signalosome complex subunit 4 OS=Mus musculus GN=Cops4 PE=1 SV=1	MOUSE	3.28095	2	0.0217731
sp|Q05144|RAC2_MOUSE	Ras-related C3 botulinum toxin substrate 2 OS=Mus musculus GN=Rac2 PE=2 SV=1	MOUSE	3.31131	1	0.116682
sp|P97377|CDK2_MOUSE	Cyclin-dependent kinase 2 OS=Mus musculus GN=Cdk2 PE=1 SV=2	MOUSE	3.34195	1	0.221742
sp|Q8R2Q8|BST2_MOUSE	Bone marrow stromal antigen 2 OS=Mus musculus GN=Bst2 PE=1 SV=1	MOUSE	3.34195	1	0.00140925
tr|Q9ESU7|Q9ESU7_MOUSE	Neutral amino acid transporter ASCT2 OS=Mus musculus GN=Slc1a5 PE=2 SV=1	MOUSE	3.34195	7	7.31e-05
tr|Q80V08|Q80V08_MOUSE	Rpl17 protein (Fragment) OS=Mus musculus GN=Rpl17 PE=2 SV=1	MOUSE	3.46737	1	0.129791
sp|Q6ZWV7|RL35_MOUSE	60S ribosomal protein L35 OS=Mus musculus GN=Rpl35 PE=2 SV=1	MOUSE	3.46737	8	0.241973
sp|Q9JHS3|LTOR2_MOUSE	Ragulator complex protein LAMTOR2 OS=Mus musculus GN=Lamtor2 PE=1 SV=1	MOUSE	3.59749	1	0.0147738
sp|P52479|UBP10_MOUSE	Ubiquitin carboxyl-terminal hydrolase 10 OS=Mus musculus GN=Usp10 PE=1 SV=3	MOUSE	3.63078	2	0.0182426
tr|V9PVS1|V9PVS1_MUSMC	Immunity related GTPase m1 OS=Mus musculus castaneus GN=Irgm1 PE=2 SV=1	MOUSE	3.80189	2	0.119806
sp|Q9D0I9|SYRC_MOUSE	Arginine--tRNA ligase, cytoplasmic OS=Mus musculus GN=Rars PE=2 SV=2	MOUSE	3.80189	4	0.718287
sp|Q8BU30|SYIC_MOUSE	Isoleucine--tRNA ligase, cytoplasmic OS=Mus musculus GN=Iars PE=2 SV=2	MOUSE	3.80189	1	0.00266445
sp|Q8BJZ4|RT35_MOUSE	28S ribosomal protein S35, mitochondrial OS=Mus musculus GN=Mrps35 PE=2 SV=2	MOUSE	3.83707	7	0.104479
sp|Q3TKT4|SMCA4_MOUSE	Transcription activator BRG1 OS=Mus musculus GN=Smarca4 PE=1 SV=1	MOUSE	3.90841	1	0.335351
tr|B1AU25|B1AU25_MOUSE	Apoptosis-inducing factor 1, mitochondrial OS=Mus musculus GN=Aifm1 PE=2 SV=1	MOUSE	4.09261	2	0.00746666
sp|P97797|SHPS1_MOUSE	Tyrosine-protein phosphatase non-receptor type substrate 1 OS=Mus musculus GN=Sirpa PE=1 SV=1	MOUSE	4.09261	2	0.000161534
sp|D3Z7P3|GLSK_MOUSE	Glutaminase kidney isoform, mitochondrial OS=Mus musculus GN=Gls PE=1 SV=1	MOUSE	4.20727	1	0.106564
tr|Q9CZN7|Q9CZN7_MOUSE	Serine hydroxymethyltransferase OS=Mus musculus GN=Shmt2 PE=2 SV=1	MOUSE	4.44631	1	0.623055
tr|Q5RKP4|Q5RKP4_MOUSE	Rpn1 protein (Fragment) OS=Mus musculus GN=Rpn1 PE=2 SV=1	MOUSE	4.69894	1	0.0203945
tr|A2AVJ7|A2AVJ7_MOUSE	Ribosome-binding protein 1 OS=Mus musculus GN=Rrbp1 PE=2 SV=1	MOUSE	5.01187	8	0.0123085
sp|P10711|TCEA1_MOUSE	Transcription elongation factor A protein 1 OS=Mus musculus GN=Tcea1 PE=1 SV=2	MOUSE	5.15229	1	0.198527
sp|P17156|HSP72_MOUSE	Heat shock-related 70 kDa protein 2 OS=Mus musculus GN=Hspa2 PE=1 SV=2	MOUSE	5.34564	1	8.91e-05
sp|P31938|MP2K1_MOUSE	Dual specificity mitogen-activated protein kinase kinase 1 OS=Mus musculus GN=Map2k1 PE=1 SV=2	MOUSE	5.59758	3	0.00307939
sp|Q99JB2|STML2_MOUSE	Stomatin-like protein 2, mitochondrial OS=Mus musculus GN=Stoml2 PE=1 SV=1	MOUSE	5.80764	17	0.0116991
sp|P62814|VATB2_MOUSE	V-type proton ATPase subunit B, brain isoform OS=Mus musculus GN=Atp6v1b2 PE=1 SV=1	MOUSE	5.80765	3	0.166045
tr|Q9JL12|Q9JL12_MOUSE	Vacuolar proton-translocating ATPase 100 kDa subunit isoform a3 OS=Mus musculus GN=Tcirg1 PE=2 SV=1	MOUSE	5.91562	1	0.0200158
sp|Q14C51|PTCD3_MOUSE	Pentatricopeptide repeat domain-containing protein 3, mitochondrial OS=Mus musculus GN=Ptcd3 PE=2 SV=2	MOUSE	5.97035	2	0.00157615
sp|P25799|NFKB1_MOUSE	Nuclear factor NF-kappa-B p105 subunit OS=Mus musculus GN=Nfkb1 PE=1 SV=2	MOUSE	6.36795	1	0.0150674
sp|Q8BFZ9|ERLN2_MOUSE	Erlin-2 OS=Mus musculus GN=Erlin2 PE=1 SV=1	MOUSE	6.42688	12	0.00270391
sp|Q8CFI7|RPB2_MOUSE	DNA-directed RNA polymerase II subunit RPB2 OS=Mus musculus GN=Polr2b PE=2 SV=2	MOUSE	7.11213	1	0.00614406
sp|Q8BXV2|BRI3B_MOUSE	BRI3-binding protein OS=Mus musculus GN=Bri3bp PE=2 SV=1	MOUSE	7.17795	3	0.00713368
tr|Q8K4K8|Q8K4K8_MOUSE	Antioxidant protein OS=Mus musculus PE=2 SV=1	MOUSE	7.94328	10	0.191625
sp|P33609|DPOLA_MOUSE	DNA polymerase alpha catalytic subunit OS=Mus musculus GN=Pola1 PE=1 SV=2	MOUSE	8.09096	1	0.0160067
tr|Q3UCH0|Q3UCH0_MOUSE	60S ribosomal protein L6 OS=Mus musculus GN=Rpl6 PE=2 SV=1	MOUSE	8.87156	2	0.0545871
tr|Q3UKN6|Q3UKN6_MOUSE	Nucleobindin-2 OS=Mus musculus GN=Nucb2 PE=2 SV=1	MOUSE	9.90831	3	0.454677
sp|P11031|TCP4_MOUSE	Activated RNA polymerase II transcriptional coactivator p15 OS=Mus musculus GN=Sub1 PE=1 SV=3	MOUSE	11.1686	5	0.0321484
tr|Q3U2J2|Q3U2J2_MOUSE	Putative uncharacterized protein OS=Mus musculus GN=Slc2a1 PE=2 SV=1	MOUSE	11.4815	2	0.00161039
tr|Q3UP74|Q3UP74_MOUSE	Putative uncharacterized protein OS=Mus musculus GN=Anpep PE=2 SV=1	MOUSE	12.2462	7	0.0152456
sp|Q8BVE8|NSD2_MOUSE	Histone-lysine N-methyltransferase NSD2 OS=Mus musculus GN=Whsc1 PE=1 SV=2	MOUSE	13.3045	5	0.000332986
tr|E9PXY1|E9PXY1_MOUSE	Cullin-4B OS=Mus musculus GN=Cul4b PE=2 SV=2	MOUSE	13.4276	1	0.003838
