# Supplementary material for: Mycobacterium tuberculosis Latent Antigen Rv2029c from the Multistage DNA Vaccine A39 Drives TH1 Responses via TLR-mediated Macrophage Activation
Source: Front Microbiol. 2017 Nov 17;8:2266. doi: 10.3389/fmicb.2017.02266 (PMC5698697; doi:10.3389/fmicb.2017.02266)
Supplement: Supplementary file 3 [file Table3.xlsx]

## Sheet: Sheet1
The Rv2029c-dependent differentially expressed proteins coordinate apoptosis balance
accession	protein discription	peptides	H/L Ratio	coverage
sp|O35841|API5_MOUSE	Apoptosis inhibitor 5 OS=Mus musculus GN=Api5 PE=2 SV=2	1	0.20176	3.571
tr|E9Q827|E9Q827_MOUSE	cAMP-regulated phosphoprotein 19 OS=Mus musculus GN=Arpp19 PE=2 SV=1	1	0.248886	7.586
sp|Q14AX6|CDK12_MOUSE	Cyclin-dependent kinase 12 OS=Mus musculus GN=Cdk12 PE=1 SV=2	2	0.270396	1.617
sp|Q5U4D9|THOC6_MOUSE	THO complex subunit 6 homolog OS=Mus musculus GN=Thoc6 PE=2 SV=1	3	0.285759	8.211
tr|D3Z730|D3Z730_MOUSE	Eukaryotic translation initiation factor 4E type 2 OS=Mus musculus GN=Eif4e2 PE=2 SV=1	1	0.380189	4.825
sp|P68510|1433F_MOUSE	14-3-3 protein eta OS=Mus musculus GN=Ywhah PE=1 SV=2	10	0.409261	35.37
sp|P27773|PDIA3_MOUSE	Protein disulfide-isomerase A3 OS=Mus musculus GN=Pdia3 PE=1 SV=2	31	0.420727	50.69
sp|Q8VDY9|CAAP1_MOUSE	Caspase activity and apoptosis inhibitor 1 OS=Mus musculus GN=Caap1 PE=1 SV=2	1	0.42462	4.775
sp|P42669|PURA_MOUSE	Transcriptional activator protein Pur-alpha OS=Mus musculus GN=Pura PE=1 SV=1	4	0.474242	14.95
sp|Q8R3N6|THOC1_MOUSE	THO complex subunit 1 OS=Mus musculus GN=Thoc1 PE=1 SV=1	5	0.558586	10.2
sp|Q64337|SQSTM_MOUSE	Sequestosome-1 OS=Mus musculus GN=Sqstm1 PE=1 SV=1 - [SQSTM_MOUSE]	4	0.642688	0.5435
sp|Q8K409|DPOLB_MOUSE	DNA polymerase beta OS=Mus musculus GN=Polb PE=1 SV=3	3	0.672977	5.97
sp|P23116|EIF3A_MOUSE	Eukaryotic translation initiation factor 3 subunit A OS=Mus musculus GN=Eif3a PE=1 SV=5	16	0.731139	15.33
tr|Q50HX2|Q50HX2_MOUSE	RAB14 protein OS=Mus musculus GN=Rab14 PE=2 SV=1	3	0.731139	20.93
sp|Q7TMY4|THOC7_MOUSE	THO complex subunit 7 homolog OS=Mus musculus GN=Thoc7 PE=1 SV=2	1	0.744732	3.431
sp|P35278|RAB5C_MOUSE	Ras-related protein Rab-5C OS=Mus musculus GN=Rab5c PE=1 SV=2	3	0.809096	21.76
sp|Q8BPU7|ELMO1_MOUSE	Engulfment and cell motility protein 1 OS=Mus musculus GN=Elmo1 PE=1 SV=2	5	0.843219	5.915
sp|Q9WU78|PDC6I_MOUSE	Programmed cell death 6-interacting protein OS=Mus musculus GN=Pdcd6ip PE=1 SV=3	3	0.880346	3.337
sp|Q9D1G1|RAB1B_MOUSE	Ras-related protein Rab-1B OS=Mus musculus GN=Rab1b PE=1 SV=1	8	0.903649	34.83
sp|Q6ZQ38|CAND1_MOUSE	Cullin-associated NEDD8-dissociated protein 1 OS=Mus musculus GN=Cand1 PE=2 SV=2 - [CAND1_MOUSE]	2	0.903649	2.71
tr|Q5EBQ0|Q5EBQ0_MOUSE	Voltage-dependent anion channel 3 OS=Mus musculus GN=Vdac3 PE=2 SV=1	5	0.920727	22.89
tr|Q3T9X3|Q3T9X3_MOUSE	Dynamin-2 OS=Mus musculus GN=Dnm2 PE=2 SV=1	15	0.923092	17.79
sp|O89110|CASP8_MOUSE	Caspase-8 OS=Mus musculus GN=Casp8 PE=1 SV=1 - [CASP8_MOUSE]	2	0.944732	2.496
sp|P62631|EF1A2_MOUSE	Elongation factor 1-alpha 2 OS=Mus musculus GN=Eef1a2 PE=1 SV=1	2	0.946816	27.86
sp|P63028|TCTP_MOUSE	Translationally-controlled tumor protein OS=Mus musculus GN=Tpt1 PE=1 SV=1	7	0.954993	13.95
sp|O35639|ANXA3_MOUSE	Annexin A3 OS=Mus musculus GN=Anxa3 PE=1 SV=4	6	1.00226	21.98
sp|Q60932|VDAC1_MOUSE	Voltage-dependent anion-selective channel protein 1 OS=Mus musculus GN=Vdac1 PE=1 SV=3	14	1.04019	51.69
sp|Q9D1M4|MCA3_MOUSE	Eukaryotic translation elongation factor 1 epsilon-1 OS=Mus musculus GN=Eef1e1 PE=2 SV=1	1	1.04624	5.747
tr|A2AIV8|A2AIV8_MOUSE	Caspase recruitment domain family, member 9 OS=Mus musculus GN=Card9 PE=2 SV=1	1	1.0666	2.425
sp|Q99J95|CDK9_MOUSE	Cyclin-dependent kinase 9 OS=Mus musculus GN=Cdk9 PE=1 SV=1	1	1.0666	4.839
sp|Q9JLV5|CUL3_MOUSE	Cullin-3 OS=Mus musculus GN=Cul3 PE=2 SV=1 - [E9Q4T8_MOUSE]	2	1.08643	2.789
sp|P54276|MSH6_MOUSE	DNA mismatch repair protein Msh6 OS=Mus musculus GN=Msh6 PE=1 SV=3	3	1.15229	3.093
tr|Q4FJL0|Q4FJL0_MOUSE	RAB10, member RAS oncogene family OS=Mus musculus GN=Rab10 PE=2 SV=1	5	1.21086	23
sp|Q91YN9|BAG2_MOUSE	BAG family molecular chaperone regulator 2 OS=Mus musculus GN=Bag2 PE=1 SV=1	2	1.24738	12.86
sp|P70677|CASP3_MOUSE	Caspase-3 OS=Mus musculus GN=Casp3 PE=1 SV=1	2	1.24738	4.977
sp|P56812|PDCD5_MOUSE	Programmed cell death protein 5 OS=Mus musculus GN=Pdcd5 PE=1 SV=3	2	1.25878	18.25
sp|P48036|ANXA5_MOUSE	Annexin A5 OS=Mus musculus GN=Anxa5 PE=1 SV=1	20	1.27057	55.17
sp|Q6ZWX6|IF2A_MOUSE	Eukaryotic translation initiation factor 2 subunit 1 OS=Mus musculus GN=Eif2s1 PE=1 SV=3	15	1.27057	37.14
sp|Q9D4H8|CUL2_MOUSE	Cullin-2 (Fragment) OS=Mus musculus GN=Cul2 PE=2 SV=1 - [E0CYT5_MOUSE]	3	1.27057	3.097
tr|Q5M9N9|Q5M9N9_MOUSE	Prdx2 protein OS=Mus musculus GN=Prdx2 PE=2 SV=1	6	1.27647	30.3
sp|Q99LM2|CK5P3_MOUSE	CDK5 regulatory subunit-associated protein 3 OS=Mus musculus GN=Cdk5rap3 PE=2 SV=1	2	1.28054	6.163
sp|Q8BGT7|SPF30_MOUSE	Survival of motor neuron-related-splicing factor 30 OS=Mus musculus GN=Smndc1 PE=2 SV=1	1	1.2942	18.07
sp|A2A870|FBF1_MOUSE	Fas-binding factor 1 OS=Mus musculus GN=Fbf1 PE=1 SV=1	1	1.31339	0.7673
sp|Q8VE70|PDC10_MOUSE	Programmed cell death protein 10 OS=Mus musculus GN=Pdcd10 PE=1 SV=1	2	1.32509	9.434
sp|P24788|CD11B_MOUSE	Cyclin-dependent kinase 11B OS=Mus musculus GN=Cdk11b PE=1 SV=2	4	1.3272	5.23
sp|Q8CDN6|TXNL1_MOUSE	Thioredoxin-like protein 1 OS=Mus musculus GN=Txnl1 PE=2 SV=3	3	1.34995	15.92
sp|O08583|THOC4_MOUSE	THO complex subunit 4 OS=Mus musculus GN=Alyref PE=1 SV=3	16	1.35519	42.75
sp|P84096|RHOG_MOUSE	Rho-related GTP-binding protein RhoG OS=Mus musculus GN=Rhog PE=2 SV=1	3	1.36773	21.99
sp|Q60930|VDAC2_MOUSE	Voltage-dependent anion-selective channel protein 2 OS=Mus musculus GN=Vdac2 PE=1 SV=2	10	1.38726	26.1
sp|Q8BI72|CARF_MOUSE	CDKN2A-interacting protein OS=Mus musculus GN=Cdkn2aip PE=2 SV=1	3	1.41906	10.12
tr|A5GZX3|A5GZX3_MOUSE	Glyoxalase 1 OS=Mus musculus GN=Glo1 PE=2 SV=1	139	1.41906	4.891
sp|P62071|RRAS2_MOUSE	Ras-related protein R-Ras2 OS=Mus musculus GN=Rras2 PE=1 SV=1	2	1.41906	13.24
sp|Q91YI4|ARRB2_MOUSE	Beta-arrestin-2 OS=Mus musculus GN=Arrb2 PE=1 SV=1	2	1.41906	9.024
tr|A2RRK3|A2RRK3_MOUSE	Slk protein OS=Mus musculus GN=Slk PE=2 SV=1	1	1.46132	1.248
sp|P10833|RRAS_MOUSE	Ras-related protein R-Ras OS=Mus musculus GN=Rras PE=2 SV=1	2	1.47424	12.39
sp|Q9ES52|SHIP1_MOUSE	Phosphatidylinositol 3,4,5-trisphosphate 5-phosphatase 1 OS=Mus musculus GN=Inpp5d PE=1 SV=2	6	1.4977	6.885
sp|P07356|ANXA2_MOUSE	Annexin A2 OS=Mus musculus GN=Anxa2 PE=1 SV=2	22	1.49969	53.1
tr|Q80V79|Q80V79_MOUSE	MutS homolog 2 (E. coli) OS=Mus musculus GN=Msh2 PE=2 SV=1	4	1.51859	4.171
sp|P10107|ANXA1_MOUSE	Annexin A1 OS=Mus musculus GN=Anxa1 PE=1 SV=2	12	1.5445	36.42
sp|O88271|CFDP1_MOUSE	Craniofacial development protein 1 OS=Mus musculus GN=Cfdp1 PE=1 SV=1	5	1.58032	3.39
sp|Q99PT1|GDIR1_MOUSE	Rho GDP-dissociation inhibitor 1 OS=Mus musculus GN=Arhgdia PE=1 SV=3	8	1.60813	39.22
sp|Q9CZE3|RAB32_MOUSE	Ras-related protein Rab-32 OS=Mus musculus GN=Rab32 PE=2 SV=3	2	1.61436	13.45
sp|Q8BKT7|THOC5_MOUSE	THO complex subunit 5 homolog OS=Mus musculus GN=Thoc5 PE=1 SV=2	7	1.61436	11.71
sp|Q3UND0|SKAP2_MOUSE	Src kinase-associated phosphoprotein 2 OS=Mus musculus GN=Skap2 PE=1 SV=2	3	1.61944	10.06
sp|Q91W90|TXND5_MOUSE	Thioredoxin domain-containing protein 5 OS=Mus musculus GN=Txndc5 PE=1 SV=2	5	1.70469	16.31
sp|Q80YP0|CDK3_MOUSE	Cyclin-dependent kinase 3 OS=Mus musculus GN=Cdk3 PE=1 SV=2	4	1.70469	7.261
sp|Q8CH18|CCAR1_MOUSE	Cell division cycle and apoptosis regulator protein 1 OS=Mus musculus GN=Ccar1 PE=1 SV=1	8	1.70608	8.29
sp|Q76MZ3|2AAA_MOUSE	Serine/threonine-protein phosphatase 2A 65 kDa regulatory subunit A alpha isoform OS=Mus musculus GN=Ppp2r1a PE=1 SV=3	16	1.72444	29.54
tr|E9PV12|E9PV12_MOUSE	Cullin-5 OS=Mus musculus GN=Cul5 PE=2 SV=1	2	1.77011	1.932
tr|A2A7S7|A2A7S7_MOUSE	Tyrosine--tRNA ligase, cytoplasmic OS=Mus musculus GN=Yars PE=4 SV=1	4	1.87068	8.156
sp|P97429|ANXA4_MOUSE	Annexin A4 OS=Mus musculus GN=Anxa4 PE=2 SV=4	10	1.87096	31.97
tr|Q545C1|Q545C1_MOUSE	Tial1 cytotoxic granule-associated RNA binding protein-like 1, isoform CRA_c OS=Mus musculus GN=Tial1 PE=2 SV=1	7	1.93756	21.43
sp|P59279|RAB2B_MOUSE	Ras-related protein Rab-2B OS=Mus musculus GN=Rab2b PE=2 SV=1	3	2.03236	12.04
sp|O35295|PURB_MOUSE	Transcriptional activator protein Pur-beta OS=Mus musculus GN=Purb PE=1 SV=3 - [PURB_MOUSE]	1	2.10863	2.596
sp|P49615|CDK5_MOUSE	Cyclin-dependent kinase 5 OS=Mus musculus GN=Cdk5 PE=1 SV=1 - [CDK5_MOUSE]	3	2.10863	5.093
tr|F6TCF9|F6TCF9_MOUSE	BAG family molecular chaperone regulator 1 OS=Mus musculus GN=Bag1 PE=2 SV=1	4	2.31206	2.153
sp|P53994|RAB2A_MOUSE	Ras-related protein Rab-2A OS=Mus musculus GN=Rab2a PE=1 SV=1	2	2.31206	18.87
sp|P63085|MK01_MOUSE	Mitogen-activated protein kinase 1 OS=Mus musculus GN=Mapk1 PE=1 SV=3	4	2.58226	11.17
tr|Q544Z6|Q544Z6_MOUSE	Bcl2-associated X protein, isoform CRA_b OS=Mus musculus GN=Bax PE=2 SV=1	5	2.80168	40.63
sp|P19973|LSP1_MOUSE	Lymphocyte-specific protein 1 OS=Mus musculus GN=Lsp1 PE=1 SV=2	9	2.96483	38.18
sp|Q61335|BAP31_MOUSE	B-cell receptor-associated protein 31 OS=Mus musculus GN=Bcap31 PE=1 SV=4	1	3.30761	4.082
sp|P97377|CDK2_MOUSE	Cyclin-dependent kinase 2 OS=Mus musculus GN=Cdk2 PE=1 SV=2	3	3.34195	12.08
tr|Q3U4W5|Q3U4W5_MOUSE	RAB6, member RAS oncogene family, isoform CRA_c OS=Mus musculus GN=Rab6a PE=2 SV=1	4	4.48745	13.46
sp|Q80YV2|NIPA_MOUSE	Nuclear-interacting partner of ALK OS=Mus musculus GN=Zc3hc1 PE=1 SV=1	2	5.49541	6.387
tr|D3Z5N6|D3Z5N6_MOUSE	Zinc finger protein ubi-d4 OS=Mus musculus GN=Dpf2 PE=2 SV=1	7	5.91562	17.78
tr|Q99JW7|Q99JW7_MOUSE	Cdc2a protein (Fragment) OS=Mus musculus GN=Cdk1 PE=2 SV=1	4	6.72977	16.95
sp|B1AZI6|THOC2_MOUSE	THO complex subunit 2 OS=Mus musculus GN=Thoc2 PE=1 SV=1	8	7.44732	5.897
sp|Q69ZA1|CDK13_MOUSE	Cyclin-dependent kinase 13 OS=Mus musculus GN=Cdk13 PE=1 SV=3	2	9.08319	2.052
